# Supplementary material for: PDK4 drives abdominal aortic aneurysm by promoting smooth muscle cell metabolic reprogramming and NLRP3-mediated pyroptosis
Source: Nat Commun. 2026 Apr 11;17:5086. doi: 10.1038/s41467-026-71610-w (PMC13246965; doi:10.1038/s41467-026-71610-w)
Supplement: Supplementary file 4 — Source data [file 41467_2026_71610_MOESM4_ESM.xlsx]

## Sheet: Figure 1
																			Figure 1E						Figure 1B						Figure 1D
Figure 1A									Figure 1C											Relative PDK4 mRNA levels in the Human Aortas							Pdk4	Group	celltype				PRG_Score1	ident
		avg.exp	pct.exp	features.plot	id	avg.exp.scaled					avg.exp	pct.exp	features.plot	id	avg.exp.scaled					Control	AAA					GSM7668963_NA_AAACCCAAGGTCCCTG-1	0	Con	Fibroblasts			GSM7668963_NA_AAACCCATCTTCGTAT-1	0.0412487172269418	Contractile_VSMC
	Pdk1	0.124613405351989	9.10932496896034	Pdk1	Con	-0.707107				Pdk1	0.123858292005235	11.1351990540008	Pdk1	AAA	0.707106781186547					0.98	1.29					GSM7668963_NA_AAACCCATCCTGTTGC-1	0	Con	Fibroblasts			GSM7668963_NA_AAACGAAAGAGTCAGC-1	0.0446135666972418	Contractile_VSMC
	Pdk2	0.0823010994038983	8.11605567535777	Pdk2	Con	0.707106781186547				Pdk2	0.101773345714534	10.1300748916043	Pdk2	AAA	-0.707107					0.75	2.9					GSM7668963_NA_AAACCCATCTTCGTAT-1	0	Con	VSMCs			GSM7668963_NA_AAACGAAAGGCCCACT-1	0.0201693151863015	Contractile_VSMC
	Pdk3	0.148732592351787	13.6443834542247	Pdk3	Con	0.707106781186549				Pdk3	0.14392810199419	15.0965707528577	Pdk3	AAA	-0.707107					0.69	2.18					GSM7668963_NA_AAACGAAAGAGTCAGC-1	0.494346835277748	Con	VSMCs			GSM7668963_NA_AAACGAAAGTCCGCGT-1	0.0228241546778605	Stressed_VSMC
	Pdk4	0.112154598448115	8.71724498464353	Pdk4	Con	-0.707107				Pdk4	0.738950312191988	38.9633425305479	Pdk4	AAA	0.707106781186548					1.21	4.92					GSM7668963_NA_AAACGAAAGGCCCACT-1	0	Con	VSMCs			GSM7668963_NA_AAACGAACAATGGCAG-1	0.0228575652344827	Stressed_VSMC
	Pdk11	0.186265987379085	11.0583889757068	Pdk1	AAA	0.707106781186548				Pdk11	0.0749021827717289	9.77524	Pdk1	Con	-0.707107					1.06	8.29					GSM7668963_NA_AAACGAAAGTCCGCGT-1	0	Con	VSMCs			GSM7668963_NA_AAACGAACACAGCTGC-1	-0.0233701	Proliferating_VSMC
	Pdk21	0.0459490761869299	4.00056826253729	Pdk2	AAA	-0.707107				Pdk21	0.140653344093477	16.6607206564395	Pdk2	Con	0.707106781186547					1.72	8.1					GSM7668963_NA_AAACGAACAATGGCAG-1	0.816033302417683	Con	VSMCs			GSM7668963_NA_AAACGAAGTCCAAAGG-1	-0.0203623	Contractile_VSMC
	Pdk31	0.129854800880241	10.4134109958801	Pdk3	AAA	-0.707107				Pdk31	0.186385562497856	21.6910453085979	Pdk3	Con	0.707106781186547					0.83	7.2					GSM7668963_NA_AAACGAACACAGCTGC-1	0	Con	VSMCs			GSM7668963_NA_AAACGAAGTTCGTTCC-1	-0.0323033	Contractile_VSMC
	Pdk41	0.208116554443948	11.4277596249467	Pdk4	AAA	0.707106781186548				Pdk41	0.197432833079057	19.3899393506957	Pdk4	Con	-0.707107					0.76	4.86					GSM7668963_NA_AAACGAACACTCTGCT-1	0	Con	Fibroblasts			GSM7668963_NA_AAACGCTAGATGAATC-1	0.0255585651222127	Proliferating_VSMC
																										GSM7668963_NA_AAACGAAGTCCAAAGG-1	0	Con	VSMCs			GSM7668963_NA_AAACGCTCAAGGTCAG-1	0.0778307056206669	Contractile_VSMC
																										GSM7668963_NA_AAACGAAGTTCGTTCC-1	0	Con	VSMCs			GSM7668963_NA_AAACGCTCATCTAGAC-1	0.010691987399135	Contractile_VSMC
																										GSM7668963_NA_AAACGAATCCTCTAAT-1	0	Con	Fibroblasts			GSM7668963_NA_AAACGCTCATGTTCAG-1	0.00843642279270595	Proliferating_VSMC
																										GSM7668963_NA_AAACGAATCGTAGTGT-1	0	Con	Fibroblasts			GSM7668963_NA_AAACGCTTCATTACTC-1	0.0242403270741587	Contractile_VSMC
																										GSM7668963_NA_AAACGCTAGATGAATC-1	0	Con	VSMCs			GSM7668963_NA_AAACGCTTCGGCTATA-1	0.0100810221206526	Contractile_VSMC
																										GSM7668963_NA_AAACGCTCAAGGTCAG-1	0	Con	VSMCs			GSM7668963_NA_AAAGAACCACTGTGTA-1	-0.0132359	Contractile_VSMC
Figure 1F				Figure 1G				Figure 1I				Figure 1J				Figure 1K				Figure 1L						GSM7668963_NA_AAACGCTCATCTAGAC-1	0.377239239252758	Con	VSMCs			GSM7668963_NA_AAAGGATCAATGTTGC-1	-0.0153541	Contractile_VSMC
	Relative PDK4 protein levels in the Human Aortas				Relative PDK4 fluorescence intensity in the Human Aortas				Relative PDK4 protein levels in the Mouse Aortas				Relative PDK4 mRNA levels in the Mouse Aortas				Relative PDK4 fluorescence intensity in the Mouse Aortas				Relative PDK4 fluorescence intensity in the AAV-PCSK9DY MASMCs					GSM7668963_NA_AAACGCTCATGTTCAG-1	0.512189333266599	Con	VSMCs			GSM7668963_NA_AAAGGATCACTACACA-1	0.0278229612025975	Contractile_VSMC
	Control	AAA			Control	AAA			Saline	Ang II			Saline	Ang II			Saline	Ang II			Saline	Ang II				GSM7668963_NA_AAACGCTTCATTACTC-1	0	Con	VSMCs			GSM7668963_NA_AAAGGATCAGCGACCT-1	0.032937106687506	Contractile_VSMC
	1.23	2.17			0.47	2.21			1.1462	3.09349			0.71	2.91			0.77	1.39			0.85	1.76				GSM7668963_NA_AAACGCTTCGGCTATA-1	0	Con	VSMCs			GSM7668963_NA_AAAGGATGTCTTTCTA-1	0.00357856334891173	Stressed_VSMC
	0.95	2.83			0.91	2.96			0.739863	4.08543			0.81	2.98			0.96	1.56			1.22	2.21				GSM7668963_NA_AAAGAACAGGCTCACC-1	0	Con	Fibroblasts			GSM7668963_NA_AAAGGATGTTGCGTAT-1	0.00193328146492248	Contractile_VSMC
	0.67	2.31			1.66	3.67			0.92543	4.85203			0.99	3.04			1.03	2.3			1.08	2.66				GSM7668963_NA_AAAGAACCACTGTGTA-1	0	Con	VSMCs			GSM7668963_NA_AAAGGGCAGACGAAGA-1	0.0131688367573862	Stressed_VSMC
	1.16	2.19			1.33	4.12			1.1885	3.05687			1.03	3.09			1.16	2.65			0.93	3.09				GSM7668963_NA_AAAGAACTCCTAGCTC-1	0	Con	Fibroblasts			GSM7668963_NA_AAAGGGCAGCAATAGT-1	0.0283670845187782	Contractile_VSMC
	1.3	2.31			1.35	2.09			1.01	3.1			1.09	3.98			1.14	3.81			1.15	1.52				GSM7668963_NA_AAAGGATAGCCACAAG-1	0	Con	Fibroblasts			GSM7668963_NA_AAAGGGCCAACTCGAT-1	0.0294625019802719	Contractile_VSMC
	0.69	1.92			0.79	3.57			1.13	2.51			1.37	4.31			1.28	2.96			0.78	2.85				GSM7668963_NA_AAAGGATCAAGCTCTA-1	0	Con	Fibroblasts			GSM7668963_NA_AAAGGGCCAAGGCCTC-1	0.0365618867104921	Stressed_VSMC
	1.05	2.14			0.47	3.09			1.11	2.19			1.12	2.39			0.97	2.71			1.31	2.06				GSM7668963_NA_AAAGGATCAATGTTGC-1	0.482213454748529	Con	VSMCs			GSM7668963_NA_AAAGGGCCATACCGTA-1	-0.00471988	Contractile_VSMC
	0.95	1.68			1.02	5.08			0.75	2.08			0.88	1.89			0.69	2.82			0.68	2.42				GSM7668963_NA_AAAGGATCACACCTAA-1	0	Con	Fibroblasts			GSM7668963_NA_AAAGGGCCATCGATAC-1	0.0146135498064087	Contractile_VSMC
																										GSM7668963_NA_AAAGGATCACTACACA-1	0	Con	VSMCs			GSM7668963_NA_AAAGGGCGTCGCAGTC-1	0.0102310904405157	Contractile_VSMC
																										GSM7668963_NA_AAAGGATCAGCGACCT-1	0	Con	VSMCs			GSM7668963_NA_AAAGGTAAGCTACTGT-1	0.0562582876425539	Contractile_VSMC
																										GSM7668963_NA_AAAGGATGTCTTTCTA-1	0	Con	VSMCs			GSM7668963_NA_AAAGGTAAGGACTATA-1	0.0561767943511321	Stressed_VSMC
																										GSM7668963_NA_AAAGGATGTTGCGTAT-1	0	Con	VSMCs			GSM7668963_NA_AAAGGTACAATCGCGC-1	0.0109412436392504	Contractile_VSMC
																										GSM7668963_NA_AAAGGGCAGACGAAGA-1	0	Con	VSMCs			GSM7668963_NA_AAAGGTACACGCGGTT-1	0.0367225967942627	Stressed_VSMC
																										GSM7668963_NA_AAAGGGCAGAGCAACC-1	0	Con	Fibroblasts			GSM7668963_NA_AAAGGTACATCAGCAT-1	-0.0278811	Contractile_VSMC
Figure1F											Figure1I															GSM7668963_NA_AAAGGGCAGCAATAGT-1	0	Con	VSMCs			GSM7668963_NA_AAAGGTAGTCCCTCAT-1	0.00345409537519988	Contractile_VSMC
																										GSM7668963_NA_AAAGGGCCAACTCGAT-1	0	Con	VSMCs			GSM7668963_NA_AAAGGTAGTGGCTACC-1	0.0142787643214077	Contractile_VSMC
																										GSM7668963_NA_AAAGGGCCAAGGCCTC-1	0.546268250620972	Con	VSMCs			GSM7668963_NA_AAAGTCCAGGGTACAC-1	0.0215692510407158	Contractile_VSMC
																										GSM7668963_NA_AAAGGGCCATACCGTA-1	0	Con	VSMCs			GSM7668963_NA_AAAGTCCGTACAGCGA-1	0.0125002346453641	Contractile_VSMC
																										GSM7668963_NA_AAAGGGCCATCGATAC-1	0.666735081020168	Con	VSMCs			GSM7668963_NA_AAAGTCCGTAGGCAGT-1	-0.00248134	Contractile_VSMC
																										GSM7668963_NA_AAAGGGCGTCGCAGTC-1	0	Con	VSMCs			GSM7668963_NA_AAAGTCCTCCATTGGA-1	0.00245054588215136	Proliferating_VSMC
																										GSM7668963_NA_AAAGGGCTCTAAACGC-1	0	Con	Fibroblasts			GSM7668963_NA_AAAGTGAAGACTCAAA-1	0.0224733916749314	Immune-like_VSMC2
																										GSM7668963_NA_AAAGGTAAGCTACTGT-1	0	Con	VSMCs			GSM7668963_NA_AAAGTGACACCTGCAG-1	0.000797506624455246	Contractile_VSMC
																										GSM7668963_NA_AAAGGTAAGGACTATA-1	1.07919610703792	Con	VSMCs			GSM7668963_NA_AAAGTGAGTCCAAGAG-1	0.00514849861780825	Contractile_VSMC
																										GSM7668963_NA_AAAGGTACAATCGCGC-1	0	Con	VSMCs			GSM7668963_NA_AAAGTGAGTGAAGCTG-1	-0.0216796	Contractile_VSMC
																										GSM7668963_NA_AAAGGTACACGCGGTT-1	0	Con	VSMCs			GSM7668963_NA_AAAGTGAGTGAGTAGC-1	0.0271327853259174	Proliferating_VSMC
																										GSM7668963_NA_AAAGGTACATCAGCAT-1	0	Con	VSMCs			GSM7668963_NA_AAAGTGAGTTACTCAG-1	-0.0241801	Contractile_VSMC
																										GSM7668963_NA_AAAGGTAGTCCCTCAT-1	0.514884987370312	Con	VSMCs			GSM7668963_NA_AAAGTGATCAGCATTG-1	0.0142718009985931	Proliferating_VSMC
																										GSM7668963_NA_AAAGGTAGTGCCAAGA-1	0	Con	Fibroblasts			GSM7668963_NA_AAAGTGATCTGGTGCG-1	0.0191883301271567	Contractile_VSMC
																										GSM7668963_NA_AAAGGTAGTGGCTACC-1	0	Con	VSMCs			GSM7668963_NA_AACAAAGAGACGAGCT-1	0.0411112016960827	Stressed_VSMC
																										GSM7668963_NA_AAAGGTATCACAAGGG-1	0	Con	Fibroblasts			GSM7668963_NA_AACAAAGAGACGGGCT-1	0.011365831129418	Contractile_VSMC
																										GSM7668963_NA_AAAGTCCAGGGTACAC-1	0.670633064714548	Con	VSMCs			GSM7668963_NA_AACAAAGAGAGCTTTC-1	0.0057135890714541	Contractile_VSMC
																										GSM7668963_NA_AAAGTCCCACCGAATT-1	0	Con	Fibroblasts			GSM7668963_NA_AACAAAGAGCTAGTTC-1	0.0173304842220258	Contractile_VSMC
																										GSM7668963_NA_AAAGTCCGTACAGCGA-1	1.06913844607437	Con	VSMCs			GSM7668963_NA_AACAAAGAGGCTCAAG-1	0.0455626324974094	Proliferating_VSMC
																										GSM7668963_NA_AAAGTCCGTAGGCAGT-1	0	Con	VSMCs			GSM7668963_NA_AACAAAGCAGAACGCA-1	-0.018253	Contractile_VSMC
																										GSM7668963_NA_AAAGTCCGTCGCTTGG-1	0	Con	MonoMaphDC			GSM7668963_NA_AACAAAGGTAACGGTG-1	-0.00272755	Contractile_VSMC
																										GSM7668963_NA_AAAGTCCTCCATTGGA-1	0	Con	VSMCs			GSM7668963_NA_AACAAAGGTCATTCCC-1	-0.0485303	Contractile_VSMC
																										GSM7668963_NA_AAAGTGAAGACTCAAA-1	0	Con	VSMCs			GSM7668963_NA_AACAAAGGTCGTCGGT-1	0.0369795470494227	Stressed_VSMC
																										GSM7668963_NA_AAAGTGACACCTGCAG-1	0.522282377557377	Con	VSMCs			GSM7668963_NA_AACAAAGGTTGAGGAC-1	-0.014059	Contractile_VSMC
																										GSM7668963_NA_AAAGTGACAGCGCGTT-1	0	Con	ECs			GSM7668963_NA_AACAAAGTCATCACCC-1	0.0365009207314056	Contractile_VSMC
																										GSM7668963_NA_AAAGTGACATTCATCT-1	0	Con	Fibroblasts			GSM7668963_NA_AACAAAGTCATTTGGG-1	0.00736826023031755	Contractile_VSMC
																										GSM7668963_NA_AAAGTGAGTCCAAGAG-1	0	Con	VSMCs			GSM7668963_NA_AACAACCAGTCCTGTA-1	0.0104114689169787	Contractile_VSMC
																										GSM7668963_NA_AAAGTGAGTGAAGCTG-1	0	Con	VSMCs			GSM7668963_NA_AACAACCCACTATGTG-1	0.0127515489442337	Contractile_VSMC
																										GSM7668963_NA_AAAGTGAGTGAGTAGC-1	0	Con	VSMCs			GSM7668963_NA_AACAACCCAGACACCC-1	0.0595465176779125	Stressed_VSMC
																										GSM7668963_NA_AAAGTGAGTTACTCAG-1	0	Con	VSMCs			GSM7668963_NA_AACAACCCAGGTTCCG-1	0.0600045153998108	Contractile_VSMC
																										GSM7668963_NA_AAAGTGATCAGCATTG-1	0	Con	VSMCs			GSM7668963_NA_AACAACCGTACCTGTA-1	-0.00841542	Proliferating_VSMC
																										GSM7668963_NA_AAAGTGATCCACGTGG-1	0	Con	Fibroblasts			GSM7668963_NA_AACAACCTCATTTGGG-1	0.0322322525673416	Fibroblast-like_VSMC
																										GSM7668963_NA_AAAGTGATCCCATTTA-1	0	Con	Fibroblasts			GSM7668963_NA_AACAACCTCCGCGGAT-1	0.0474787753345435	Contractile_VSMC
																										GSM7668963_NA_AAAGTGATCTGGTGCG-1	0.684510482827354	Con	VSMCs			GSM7668963_NA_AACAAGACAATGTCAC-1	0.00187819622835452	Contractile_VSMC
																										GSM7668963_NA_AAATGGAAGAGAGCGG-1	0	Con	ECs			GSM7668963_NA_AACAAGACACATGTTG-1	0.00200724649370794	Contractile_VSMC
																										GSM7668963_NA_AAATGGAGTACCAATC-1	0	Con	MonoMaphDC			GSM7668963_NA_AACAAGACATCTCGTC-1	-0.0101706	Proliferating_VSMC
																										GSM7668963_NA_AAATGGAGTCCTACAA-1	0	Con	Fibroblasts			GSM7668963_NA_AACAAGAGTAAGAACT-1	-0.0209057	Contractile_VSMC
																										GSM7668963_NA_AAATGGAGTGCTATTG-1	1.39715436757982	Con	Fibroblasts			GSM7668963_NA_AACAAGAGTGAATTGA-1	0.000288992941382219	Contractile_VSMC
																										GSM7668963_NA_AACAAAGAGACGAGCT-1	0	Con	VSMCs			GSM7668963_NA_AACAAGAGTTAATGAG-1	0.0247661378436053	Contractile_VSMC
																										GSM7668963_NA_AACAAAGAGACGGGCT-1	0	Con	VSMCs			GSM7668963_NA_AACAAGAGTTCTTGTT-1	0.00316469450299793	Contractile_VSMC
																										GSM7668963_NA_AACAAAGAGAGCTTTC-1	0	Con	VSMCs			GSM7668963_NA_AACAAGATCTGGACTA-1	-0.00738672	Contractile_VSMC
																										GSM7668963_NA_AACAAAGAGCTAGTTC-1	0	Con	VSMCs			GSM7668963_NA_AACACACCAACCGTGC-1	-0.0387473	Contractile_VSMC
																										GSM7668963_NA_AACAAAGAGGCTCAAG-1	0	Con	VSMCs			GSM7668963_NA_AACACACCAAGCTGCC-1	-0.0221364	Contractile_VSMC
																										GSM7668963_NA_AACAAAGCAAAGCAAT-1	0	Con	MonoMaphDC			GSM7668963_NA_AACACACCAATCTGCA-1	-0.0110948	Contractile_VSMC
																										GSM7668963_NA_AACAAAGCACAGAAGC-1	0	Con	BCells			GSM7668963_NA_AACACACTCACCTGTC-1	0.0221739261851653	Contractile_VSMC
																										GSM7668963_NA_AACAAAGCAGAACGCA-1	0	Con	VSMCs			GSM7668963_NA_AACACACTCCTACGAA-1	-0.0303469	Contractile_VSMC
																										GSM7668963_NA_AACAAAGCAGCGTACC-1	0	Con	Fibroblasts			GSM7668963_NA_AACACACTCTCCCAAC-1	0.058809556465224	Contractile_VSMC
																										GSM7668963_NA_AACAAAGGTAACGGTG-1	0	Con	VSMCs			GSM7668963_NA_AACAGGGCACGCTTAA-1	-0.0166613	Contractile_VSMC
																										GSM7668963_NA_AACAAAGGTCATTCCC-1	0	Con	VSMCs			GSM7668963_NA_AACAGGGCACTGTGTA-1	-0.03064	Contractile_VSMC
																										GSM7668963_NA_AACAAAGGTCGTCGGT-1	0	Con	VSMCs			GSM7668963_NA_AACAGGGGTGCCTGAC-1	0.00497664938436889	Contractile_VSMC
																										GSM7668963_NA_AACAAAGGTTGAGGAC-1	0.732270291913953	Con	VSMCs			GSM7668963_NA_AACAGGGTCAAGTGGG-1	0.0314943724539545	Contractile_VSMC
																										GSM7668963_NA_AACAAAGGTTGGTGTT-1	0	Con	Fibroblasts			GSM7668963_NA_AACAGGGTCATACGGT-1	0.00993307813531494	Proliferating_VSMC
																										GSM7668963_NA_AACAAAGTCATCACCC-1	0.694148682897035	Con	VSMCs			GSM7668963_NA_AACAGGGTCTTGATTC-1	-0.0151208	Contractile_VSMC
																										GSM7668963_NA_AACAAAGTCATTTGGG-1	0	Con	VSMCs			GSM7668963_NA_AACCAACAGTAGAATC-1	-0.00290578	Contractile_VSMC
																										GSM7668963_NA_AACAAAGTCCATCAGA-1	0	Con	MonoMaphDC			GSM7668963_NA_AACCAACCACACACTA-1	-0.0136915	Contractile_VSMC
																										GSM7668963_NA_AACAACCAGTCCTGTA-1	0	Con	VSMCs			GSM7668963_NA_AACCAACCATATTCGG-1	-0.0428001	Contractile_VSMC
																										GSM7668963_NA_AACAACCCACTATGTG-1	0	Con	VSMCs			GSM7668963_NA_AACCAACCATCTTAGG-1	0.0594890609227219	Stressed_VSMC
																										GSM7668963_NA_AACAACCCAGACACCC-1	1.24329076963159	Con	VSMCs			GSM7668963_NA_AACCAACGTGATAGTA-1	0.0229829343491003	Contractile_VSMC
																										GSM7668963_NA_AACAACCCAGGTTCCG-1	0.513641	Con	VSMCs			GSM7668963_NA_AACCAACTCAAGGACG-1	-0.0348844	Contractile_VSMC
																										GSM7668963_NA_AACAACCGTACCTGTA-1	0	Con	VSMCs			GSM7668963_NA_AACCAACTCGTTATCT-1	-0.056167	Contractile_VSMC
																										GSM7668963_NA_AACAACCTCATTTGGG-1	0	Con	VSMCs			GSM7668963_NA_AACCACACACCCTCTA-1	0.0415490574394809	Contractile_VSMC
																										GSM7668963_NA_AACAACCTCCGCGGAT-1	0	Con	VSMCs			GSM7668963_NA_AACCACAGTGACTATC-1	0.0114171846309811	Contractile_VSMC
																										GSM7668963_NA_AACAAGACAATGTCAC-1	0	Con	VSMCs			GSM7668963_NA_AACCACATCGCCAGAC-1	0.0385253277422833	Proliferating_VSMC
																										GSM7668963_NA_AACAAGACACATGTTG-1	0	Con	VSMCs			GSM7668963_NA_AACCATGAGGTAGTAT-1	-0.0105316	Contractile_VSMC
																										GSM7668963_NA_AACAAGACATCTCGTC-1	0	Con	VSMCs			GSM7668963_NA_AACCATGCAAGGTCTT-1	-0.00529761	Contractile_VSMC
																										GSM7668963_NA_AACAAGAGTAAGAACT-1	0	Con	VSMCs			GSM7668963_NA_AACCATGCAGTTGGTT-1	-0.0178211	Contractile_VSMC
																										GSM7668963_NA_AACAAGAGTACAATAG-1	0	Con	ECs			GSM7668963_NA_AACCATGTCATTCGTT-1	0.053933433402517	Stressed_VSMC
																										GSM7668963_NA_AACAAGAGTGAATTGA-1	0	Con	VSMCs			GSM7668963_NA_AACCATGTCTGTCGTC-1	0.0308464005881931	Contractile_VSMC
																										GSM7668963_NA_AACAAGAGTTAATGAG-1	0	Con	VSMCs			GSM7668963_NA_AACCCAAAGCCAACCC-1	0.00941705852198561	Stressed_VSMC
																										GSM7668963_NA_AACAAGAGTTCTTGTT-1	0	Con	VSMCs			GSM7668963_NA_AACCCAACAGACGCTC-1	0.0226397366647707	Contractile_VSMC
																										GSM7668963_NA_AACAAGATCTGGACTA-1	0	Con	VSMCs			GSM7668963_NA_AACCCAACAGCGTATT-1	0.106142364656387	Stressed_VSMC
																										GSM7668963_NA_AACACACAGACATATG-1	0	Con	Fibroblasts			GSM7668963_NA_AACCCAAGTGGAACAC-1	-0.00455413	Contractile_VSMC
																										GSM7668963_NA_AACACACCAACCGTGC-1	0	Con	VSMCs			GSM7668963_NA_AACCCAATCTACTGAG-1	-0.0304157	Contractile_VSMC
																										GSM7668963_NA_AACACACCAAGCTGCC-1	0	Con	VSMCs			GSM7668963_NA_AACCTGAAGGCCTTTG-1	-0.0051459	Proliferating_VSMC
																										GSM7668963_NA_AACACACCAATCTGCA-1	0	Con	VSMCs			GSM7668963_NA_AACCTGAGTACACGCC-1	0.0336232504929153	Contractile_VSMC
																										GSM7668963_NA_AACACACTCACCTGTC-1	0	Con	VSMCs			GSM7668963_NA_AACCTGAGTACAGTTC-1	-0.0192423	Contractile_VSMC
																										GSM7668963_NA_AACACACTCCTACGAA-1	0	Con	VSMCs			GSM7668963_NA_AACCTGAGTCAGATTC-1	-0.016337	Contractile_VSMC
																										GSM7668963_NA_AACACACTCTCCCAAC-1	0	Con	VSMCs			GSM7668963_NA_AACCTGATCTCAACCC-1	0.0271614489589859	Contractile_VSMC
																										GSM7668963_NA_AACACACTCTGAATGC-1	0	Con	ECs			GSM7668963_NA_AACCTTTAGAGTTGTA-1	0.00767391761512845	Contractile_VSMC
																										GSM7668963_NA_AACAGGGAGGCTGAAC-1	0	Con	ECs			GSM7668963_NA_AACCTTTAGCGTCGAA-1	0.021461948164224	Stressed_VSMC
																										GSM7668963_NA_AACAGGGCAAGCTGCC-1	0	Con	MonoMaphDC			GSM7668963_NA_AACCTTTAGGAATTAC-1	0.012922033774449	Proliferating_VSMC
																										GSM7668963_NA_AACAGGGCACGCTTAA-1	0	Con	VSMCs			GSM7668963_NA_AACCTTTCAGTAGTTC-1	0.00512455815151929	Contractile_VSMC
																										GSM7668963_NA_AACAGGGCACTGTGTA-1	0	Con	VSMCs			GSM7668963_NA_AACCTTTCATTGCCTC-1	0.0070506913549993	Contractile_VSMC
																										GSM7668963_NA_AACAGGGCAGCAGTGA-1	0	Con	Fibroblasts			GSM7668963_NA_AACCTTTGTGCTAGCC-1	0.0468023532195446	Contractile_VSMC
																										GSM7668963_NA_AACAGGGGTGCCTGAC-1	0	Con	VSMCs			GSM7668963_NA_AACCTTTTCCTGGGAC-1	0.0221241288044879	Contractile_VSMC
																										GSM7668963_NA_AACAGGGTCAAGTGGG-1	0	Con	VSMCs			GSM7668963_NA_AACGAAAAGCAAATGT-1	-0.000292093	Contractile_VSMC
																										GSM7668963_NA_AACAGGGTCATACGGT-1	0.775011689621266	Con	VSMCs			GSM7668963_NA_AACGAAAGTAGCGTCC-1	-0.0121116	Contractile_VSMC
																										GSM7668963_NA_AACAGGGTCTATTGTC-1	0	Con	Fibroblasts			GSM7668963_NA_AACGAAAGTAGTCGTT-1	-0.0381815	Contractile_VSMC
																										GSM7668963_NA_AACAGGGTCTTGATTC-1	0	Con	VSMCs			GSM7668963_NA_AACGAAAGTTGTACGT-1	0.00143188359560571	Contractile_VSMC
																										GSM7668963_NA_AACCAACAGACTCATC-1	0	Con	BCells			GSM7668963_NA_AACGGGAAGATAGTCA-1	-0.0557989	Contractile_VSMC
																										GSM7668963_NA_AACCAACAGTAGAATC-1	0	Con	VSMCs			GSM7668963_NA_AACGGGACATTGCAAC-1	-5.93852e-05	Contractile_VSMC
																										GSM7668963_NA_AACCAACCACACACTA-1	0	Con	VSMCs			GSM7668963_NA_AACGGGAGTGGACTAG-1	0.0166078368515215	Stressed_VSMC
																										GSM7668963_NA_AACCAACCACGCTGCA-1	0	Con	Fibroblasts			GSM7668963_NA_AACGGGAGTTGTGCCG-1	0.0256508683353372	Proliferating_VSMC
																										GSM7668963_NA_AACCAACCATATTCGG-1	0	Con	VSMCs			GSM7668963_NA_AACGGGATCCATGATG-1	-0.0177869	Contractile_VSMC
																										GSM7668963_NA_AACCAACCATCTTAGG-1	0.92278965900266	Con	VSMCs			GSM7668963_NA_AACGTCAAGGATATGT-1	0.0121732105687309	Contractile_VSMC
																										GSM7668963_NA_AACCAACGTGATAGTA-1	0	Con	VSMCs			GSM7668963_NA_AACGTCAAGGGCATGT-1	-0.0624049	Contractile_VSMC
																										GSM7668963_NA_AACCAACTCAAGGACG-1	0	Con	VSMCs			GSM7668963_NA_AACGTCAAGTTTGAGA-1	0.0588606588149563	Stressed_VSMC
																										GSM7668963_NA_AACCAACTCCGTGACG-1	0	Con	BCells			GSM7668963_NA_AACGTCAGTAACACGG-1	-0.00745219	Contractile_VSMC
																										GSM7668963_NA_AACCAACTCGTTATCT-1	0	Con	VSMCs			GSM7668963_NA_AACGTCAGTCGGAACA-1	0.00844193086891797	Contractile_VSMC
																										GSM7668963_NA_AACCACAAGTATGGCG-1	0	Con	Fibroblasts			GSM7668963_NA_AACGTCAGTGGGCTCT-1	0.0107098301091444	Contractile_VSMC
																										GSM7668963_NA_AACCACACAATCGTCA-1	0	Con	Fibroblasts			GSM7668963_NA_AACGTCATCCACAGCG-1	-0.0215662	Contractile_VSMC
																										GSM7668963_NA_AACCACACACCCTCTA-1	0	Con	VSMCs			GSM7668963_NA_AACGTCATCCCACAGG-1	0.00632461484517178	Contractile_VSMC
																										GSM7668963_NA_AACCACAGTCTTAGTG-1	0	Con	Fibroblasts			GSM7668963_NA_AACGTCATCGCATTAG-1	0.0136298591675053	Proliferating_VSMC
																										GSM7668963_NA_AACCACAGTGACTATC-1	0	Con	VSMCs			GSM7668963_NA_AACTTCTCATAGCTGT-1	0.00641414269468571	Contractile_VSMC
																										GSM7668963_NA_AACCACAGTGTACGCC-1	0	Con	MonoMaphDC			GSM7668963_NA_AACTTCTGTCGCACGT-1	-0.0309248	Contractile_VSMC
																										GSM7668963_NA_AACCACATCGCCAGAC-1	0	Con	VSMCs			GSM7668963_NA_AACTTCTGTGAGTAGC-1	0.0142527743203218	Contractile_VSMC
																										GSM7668963_NA_AACCATGAGGTAGTAT-1	0	Con	VSMCs			GSM7668963_NA_AACTTCTTCCATCAGA-1	-0.0351335	Contractile_VSMC
																										GSM7668963_NA_AACCATGAGTCTTCCC-1	0	Con	BCells			GSM7668963_NA_AACTTCTTCGGAAACG-1	-0.0167125	Stressed_VSMC
																										GSM7668963_NA_AACCATGCAAACACCT-1	0.939366664544003	Con	Fibroblasts			GSM7668963_NA_AACTTCTTCGTTCTGC-1	-0.00977868	Contractile_VSMC
																										GSM7668963_NA_AACCATGCAAGGTCTT-1	0	Con	VSMCs			GSM7668963_NA_AAGAACAAGATACAGT-1	-0.0420801	Contractile_VSMC
																										GSM7668963_NA_AACCATGCAGTTGGTT-1	0	Con	VSMCs			GSM7668963_NA_AAGAACAAGCATGCGA-1	0.00928740599692574	Contractile_VSMC
																										GSM7668963_NA_AACCATGGTACAGCGA-1	0	Con	MonoMaphDC			GSM7668963_NA_AAGAACACAACGCATT-1	0.028596600917416	Proliferating_VSMC
																										GSM7668963_NA_AACCATGTCATTCGTT-1	0	Con	VSMCs			GSM7668963_NA_AAGAACACAAGCAATA-1	0.0110383348992578	Contractile_VSMC
																										GSM7668963_NA_AACCATGTCTGTCGTC-1	0	Con	VSMCs			GSM7668963_NA_AAGAACACAGCCGTCA-1	0.0173026164374279	Contractile_VSMC
																										GSM7668963_NA_AACCCAAAGCCAACCC-1	0.88898726410892	Con	VSMCs			GSM7668963_NA_AAGAACACATAGGCGA-1	-0.0401916	Contractile_VSMC
																										GSM7668963_NA_AACCCAACAATAGGAT-1	0	Con	Fibroblasts			GSM7668963_NA_AAGAACACATGAATAG-1	-0.00291272	Contractile_VSMC
																										GSM7668963_NA_AACCCAACAGACGCTC-1	0	Con	VSMCs			GSM7668963_NA_AAGAACAGTGTTTCTT-1	-0.0452194	Contractile_VSMC
																										GSM7668963_NA_AACCCAACAGCGTATT-1	0	Con	VSMCs			GSM7668963_NA_AAGAACATCCAACTAG-1	0.0154680555215103	Contractile_VSMC
																										GSM7668963_NA_AACCCAAGTGGAACAC-1	0	Con	VSMCs			GSM7668963_NA_AAGAACATCCCGTGAG-1	-0.0689662	Contractile_VSMC
																										GSM7668963_NA_AACCCAAGTGGAACCA-1	0	Con	NK			GSM7668963_NA_AAGAACATCCCTCTTT-1	0.0074415907690972	Proliferating_VSMC
																										GSM7668963_NA_AACCCAATCCGAGATT-1	0	Con	Fibroblasts			GSM7668963_NA_AAGACAATCACCATAG-1	-0.00944562	Contractile_VSMC
																										GSM7668963_NA_AACCCAATCTACTGAG-1	0	Con	VSMCs			GSM7668963_NA_AAGACAATCGCTGTCT-1	0.0269949497536043	Contractile_VSMC
																										GSM7668963_NA_AACCTGAAGGCCTTTG-1	0	Con	VSMCs			GSM7668963_NA_AAGACTCCAGTCGCTG-1	0.0268913995727653	Contractile_VSMC
																										GSM7668963_NA_AACCTGAGTACACGCC-1	0	Con	VSMCs			GSM7668963_NA_AAGACTCTCCTTATGT-1	-0.00949511	Contractile_VSMC
																										GSM7668963_NA_AACCTGAGTACAGTTC-1	0	Con	VSMCs			GSM7668963_NA_AAGACTCTCGCTCATC-1	0.0033725656023964	Contractile_VSMC
																										GSM7668963_NA_AACCTGAGTCAGATTC-1	0	Con	VSMCs			GSM7668963_NA_AAGATAGAGATAGCTA-1	-0.0505236	Contractile_VSMC
																										GSM7668963_NA_AACCTGAGTGGCAACA-1	0	Con	ECs			GSM7668963_NA_AAGATAGCAAGCTGTT-1	0.0474332200415658	Stressed_VSMC
																										GSM7668963_NA_AACCTGATCTCAACCC-1	0	Con	VSMCs			GSM7668963_NA_AAGATAGCACTATCGA-1	-0.0211207	Contractile_VSMC
																										GSM7668963_NA_AACCTTTAGAGTTGTA-1	0.532384177764435	Con	VSMCs			GSM7668963_NA_AAGATAGGTGTACAGG-1	-0.032046	Stressed_VSMC
																										GSM7668963_NA_AACCTTTAGATGATTG-1	0	Con	Fibroblasts			GSM7668963_NA_AAGATAGGTTAGAAGT-1	0.00996712554843708	Contractile_VSMC
																										GSM7668963_NA_AACCTTTAGCGTCGAA-1	0	Con	VSMCs			GSM7668963_NA_AAGATAGTCATCTCTA-1	0.0491095284389917	Contractile_VSMC
																										GSM7668963_NA_AACCTTTAGGAATTAC-1	0	Con	VSMCs			GSM7668963_NA_AAGCATCTCGGAATTC-1	-0.0132757	Proliferating_VSMC
																										GSM7668963_NA_AACCTTTCACATAACC-1	0	Con	MonoMaphDC			GSM7668963_NA_AAGCATCTCGTTCATT-1	0.0282230577041473	Contractile_VSMC
																										GSM7668963_NA_AACCTTTCAGTAGTTC-1	0	Con	VSMCs			GSM7668963_NA_AAGCATCTCTGAGATC-1	-0.0173241	Contractile_VSMC
																										GSM7668963_NA_AACCTTTCATTGCCTC-1	0.461233450309358	Con	VSMCs			GSM7668963_NA_AAGCCATAGGCAGCTA-1	-0.0597734	Contractile_VSMC
																										GSM7668963_NA_AACCTTTGTGCTAGCC-1	0	Con	VSMCs			GSM7668963_NA_AAGCCATCATCTCGTC-1	0.025922638732736	Proliferating_VSMC
																										GSM7668963_NA_AACCTTTGTTAAACAG-1	0	Con	MonoMaphDC			GSM7668963_NA_AAGCCATGTAATGTGA-1	-0.0224712	Contractile_VSMC
																										GSM7668963_NA_AACCTTTTCCTGGGAC-1	0	Con	VSMCs			GSM7668963_NA_AAGCCATGTCGAAACG-1	0.00650981510819237	Contractile_VSMC
																										GSM7668963_NA_AACGAAAAGCAAATGT-1	0	Con	VSMCs			GSM7668963_NA_AAGCCATGTTCCCAAA-1	-0.0232799	Contractile_VSMC
																										GSM7668963_NA_AACGAAAAGCGGCTCT-1	1.62694524888205	Con	MonoMaphDC			GSM7668963_NA_AAGCGAGAGCGATCGA-1	-0.00324793	Contractile_VSMC
																										GSM7668963_NA_AACGAAAAGGCGAACT-1	0	Con	Fibroblasts			GSM7668963_NA_AAGCGAGAGGCTTAGG-1	-0.00222877	Contractile_VSMC
																										GSM7668963_NA_AACGAAAAGTATGACA-1	0	Con	BCells			GSM7668963_NA_AAGCGAGAGTGGAATT-1	-0.00491168	Contractile_VSMC
																										GSM7668963_NA_AACGAAAGTACCCAGC-1	0	Con	ECs			GSM7668963_NA_AAGCGAGCATGACGGA-1	-0.0130673	Contractile_VSMC
																										GSM7668963_NA_AACGAAAGTAGCGTCC-1	0.530821852733516	Con	VSMCs			GSM7668963_NA_AAGCGAGCATTGAGCT-1	-0.0149833	Contractile_VSMC
																										GSM7668963_NA_AACGAAAGTAGTCGTT-1	0	Con	VSMCs			GSM7668963_NA_AAGCGAGTCAGTCTTT-1	-0.0345331	Contractile_VSMC
																										GSM7668963_NA_AACGAAAGTTCGTACA-1	0	Con	ECs			GSM7668963_NA_AAGCGAGTCGTGGTAT-1	-0.0251911	Contractile_VSMC
																										GSM7668963_NA_AACGAAAGTTGTACGT-1	0	Con	VSMCs			GSM7668963_NA_AAGCGAGTCTTGGTGA-1	0.00522034683579686	Contractile_VSMC
																										GSM7668963_NA_AACGGGAAGATAGTCA-1	0	Con	VSMCs			GSM7668963_NA_AAGCGTTCACGTACTA-1	-0.0024068	Contractile_VSMC
																										GSM7668963_NA_AACGGGAAGGATCACG-1	0	Con	TCells			GSM7668963_NA_AAGCGTTCATTCGATG-1	-0.00399929	Contractile_VSMC
																										GSM7668963_NA_AACGGGACACTGAGGA-1	0	Con	BCells			GSM7668963_NA_AAGCGTTGTACAGCGA-1	-0.0310394	Contractile_VSMC
																										GSM7668963_NA_AACGGGACATTGCAAC-1	0	Con	VSMCs			GSM7668963_NA_AAGCGTTGTGATTAGA-1	0.0143231153105897	Contractile_VSMC
																										GSM7668963_NA_AACGGGAGTGGACTAG-1	0.382466922006185	Con	VSMCs			GSM7668963_NA_AAGCGTTTCACCCATC-1	0.0223086070373789	Contractile_VSMC
																										GSM7668963_NA_AACGGGAGTTGTGCCG-1	0	Con	VSMCs			GSM7668963_NA_AAGCGTTTCCAACTGA-1	0.0485200679611628	Proliferating_VSMC
																										GSM7668963_NA_AACGGGATCCATGATG-1	0	Con	VSMCs			GSM7668963_NA_AAGGAATAGCTCGCAC-1	-0.0306274	Contractile_VSMC
																										GSM7668963_NA_AACGTCAAGGATATGT-1	0	Con	VSMCs			GSM7668963_NA_AAGGAATAGTGTTGTC-1	0.0255136155710987	Contractile_VSMC
																										GSM7668963_NA_AACGTCAAGGGCATGT-1	0	Con	VSMCs			GSM7668963_NA_AAGGAATCAGCACAAG-1	0.0346906937814004	Contractile_VSMC
																										GSM7668963_NA_AACGTCAAGTTTGAGA-1	0	Con	VSMCs			GSM7668963_NA_AAGGAATCAGTTCCAA-1	0.0590045365198106	Stressed_VSMC
																										GSM7668963_NA_AACGTCAGTAACACGG-1	0	Con	VSMCs			GSM7668963_NA_AAGGAATGTTCCACAA-1	0.00396229207529742	Contractile_VSMC
																										GSM7668963_NA_AACGTCAGTCGGAACA-1	0	Con	VSMCs			GSM7668963_NA_AAGGAATTCAAGTGGG-1	0.00571232232878518	Stressed_VSMC
																										GSM7668963_NA_AACGTCAGTGGGCTCT-1	0	Con	VSMCs			GSM7668963_NA_AAGGAATTCTAGAGCT-1	-0.0133019	Contractile_VSMC
																										GSM7668963_NA_AACGTCATCCACAGCG-1	0	Con	VSMCs			GSM7668963_NA_AAGGTAAAGATCGCCC-1	0.0525261592798781	Stressed_VSMC
																										GSM7668963_NA_AACGTCATCCCACAGG-1	0	Con	VSMCs			GSM7668963_NA_AAGGTAAAGCGGGTAT-1	-0.0211069	Contractile_VSMC
																										GSM7668963_NA_AACGTCATCGCATTAG-1	0	Con	VSMCs			GSM7668963_NA_AAGGTAAAGCTACTAC-1	0.0387522748121135	Contractile_VSMC
																										GSM7668963_NA_AACGTCATCGGAGTGA-1	0	Con	Fibroblasts			GSM7668963_NA_AAGGTAAAGGTCCCTG-1	0.00843250518546127	Contractile_VSMC
																										GSM7668963_NA_AACTTCTCATAGCTGT-1	0	Con	VSMCs			GSM7668963_NA_AAGGTAAAGGTGAGAA-1	0.0506939298637923	Contractile_VSMC
																										GSM7668963_NA_AACTTCTGTCAACCTA-1	0	Con	MonoMaphDC			GSM7668963_NA_AAGGTAACAAATCAGA-1	0.0363515493821363	Contractile_VSMC
																										GSM7668963_NA_AACTTCTGTCACGCTG-1	0	Con	ECs			GSM7668963_NA_AAGGTAACAAGTTCGT-1	0.00288282942466537	Contractile_VSMC
																										GSM7668963_NA_AACTTCTGTCGCACGT-1	0	Con	VSMCs			GSM7668963_NA_AAGGTAAGTAAGGCCA-1	0.037233364934553	Stressed_VSMC
																										GSM7668963_NA_AACTTCTGTGAGTAGC-1	0.465253026487138	Con	VSMCs			GSM7668963_NA_AAGGTAAGTGAGAGGG-1	0.00664431374315029	Proliferating_VSMC
																										GSM7668963_NA_AACTTCTTCCATCAGA-1	0	Con	VSMCs			GSM7668963_NA_AAGGTAATCAGGAGAC-1	0.00200320363124204	Contractile_VSMC
																										GSM7668963_NA_AACTTCTTCGGAAACG-1	0	Con	VSMCs			GSM7668963_NA_AAGGTAATCCAAACCA-1	0.0304602729729915	Contractile_VSMC
																										GSM7668963_NA_AACTTCTTCGTTCTGC-1	0	Con	VSMCs			GSM7668963_NA_AAGTACCAGGCGTCCT-1	-0.010141	Contractile_VSMC
																										GSM7668963_NA_AAGAACAAGATACAGT-1	0.628672832854012	Con	VSMCs			GSM7668963_NA_AAGTACCCAAGACCGA-1	-0.0125545	Contractile_VSMC
																										GSM7668963_NA_AAGAACAAGCATGCGA-1	0	Con	VSMCs			GSM7668963_NA_AAGTACCGTGCGGCTT-1	0.0193663066192156	Stressed_VSMC
																										GSM7668963_NA_AAGAACAAGGGATCAC-1	0	Con	Fibroblasts			GSM7668963_NA_AAGTACCTCAGACCGC-1	-0.0146283	Contractile_VSMC
																										GSM7668963_NA_AAGAACACAACGCATT-1	0	Con	VSMCs			GSM7668963_NA_AAGTACCTCAGTCACA-1	0.0128288860688445	Proliferating_VSMC
																										GSM7668963_NA_AAGAACACAAGCAATA-1	0	Con	VSMCs			GSM7668963_NA_AAGTACCTCTTCTCAA-1	-0.013912	Contractile_VSMC
																										GSM7668963_NA_AAGAACACAGCCGTCA-1	0	Con	VSMCs			GSM7668963_NA_AAGTACCTCTTGGTGA-1	0.0443853035832583	Stressed_VSMC
																										GSM7668963_NA_AAGAACACATAGGCGA-1	0	Con	VSMCs			GSM7668963_NA_AAGTCGTAGAAATCCA-1	-0.0315304	Contractile_VSMC
																										GSM7668963_NA_AAGAACACATGAATAG-1	0	Con	VSMCs			GSM7668963_NA_AAGTCGTCAACTGTGT-1	0.0135331523686753	Contractile_VSMC
																										GSM7668963_NA_AAGAACAGTCGTCGGT-1	0	Con	MonoMaphDC			GSM7668963_NA_AAGTCGTTCCATCGTC-1	0.0323711891321885	Stressed_VSMC
																										GSM7668963_NA_AAGAACAGTGTCCGTG-1	0	Con	MonoMaphDC			GSM7668963_NA_AAGTCGTTCTTCTAAC-1	0.0105779958773202	Contractile_VSMC
																										GSM7668963_NA_AAGAACAGTGTTTCTT-1	0	Con	VSMCs			GSM7668963_NA_AAGTGAAGTATCACGT-1	-0.0123657	Contractile_VSMC
																										GSM7668963_NA_AAGAACATCCAACTAG-1	0.37244861479289	Con	VSMCs			GSM7668963_NA_AAGTGAAGTTCCTACC-1	-0.0173473	Contractile_VSMC
																										GSM7668963_NA_AAGAACATCCCGTGAG-1	0	Con	VSMCs			GSM7668963_NA_AAGTGAATCATCAGTG-1	-0.0405757	Contractile_VSMC
																										GSM7668963_NA_AAGAACATCCCTCTTT-1	0	Con	VSMCs			GSM7668963_NA_AAGTGAATCCTTCTAA-1	0.0010803273213593	Contractile_VSMC
																										GSM7668963_NA_AAGACAATCAAAGCCT-1	0	Con	Fibroblasts			GSM7668963_NA_AAGTGAATCTCAGGCG-1	0.0241262505016052	Immune-like_VSMC2
																										GSM7668963_NA_AAGACAATCAAAGGTA-1	0	Con	MonoMaphDC			GSM7668963_NA_AAGTTCGAGAATACAC-1	0.0320039821347834	Contractile_VSMC
																										GSM7668963_NA_AAGACAATCACCATAG-1	0	Con	VSMCs			GSM7668963_NA_AAGTTCGAGCAGCACA-1	-0.0241169	Contractile_VSMC
																										GSM7668963_NA_AAGACAATCGCTGTCT-1	0	Con	VSMCs			GSM7668963_NA_AAGTTCGAGGGTCTTT-1	-0.0708533	Contractile_VSMC
																										GSM7668963_NA_AAGACTCCAGTCGCTG-1	0	Con	VSMCs			GSM7668963_NA_AAGTTCGGTCACTGAT-1	0.0206559615362936	Contractile_VSMC
																										GSM7668963_NA_AAGACTCGTCTCCTGT-1	0	Con	BCells			GSM7668963_NA_AAGTTCGTCACGGAGA-1	-0.00874422	Stressed_VSMC
																										GSM7668963_NA_AAGACTCTCCGTCACT-1	0	Con	BCells			GSM7668963_NA_AAGTTCGTCAGCCTCT-1	-0.0209781	Contractile_VSMC
																										GSM7668963_NA_AAGACTCTCCTTATGT-1	0	Con	VSMCs			GSM7668963_NA_AATAGAGAGGCTGAAC-1	0.000994032118057328	Contractile_VSMC
																										GSM7668963_NA_AAGACTCTCGAGATAA-1	0	Con	MonoMaphDC			GSM7668963_NA_AATAGAGAGGGACCAT-1	0.00451260831468555	Contractile_VSMC
																										GSM7668963_NA_AAGACTCTCGCTCATC-1	0	Con	VSMCs			GSM7668963_NA_AATAGAGCACATGTTG-1	-0.00589557	Contractile_VSMC
																										GSM7668963_NA_AAGACTCTCTCCCAAC-1	0	Con	Fibroblasts			GSM7668963_NA_AATAGAGCATTGCTTT-1	0.0456197510698091	Contractile_VSMC
																										GSM7668963_NA_AAGATAGAGATAGCTA-1	0.486157740100433	Con	VSMCs			GSM7668963_NA_AATCACGCAAGGCTTT-1	0.0122450601963225	Contractile_VSMC
																										GSM7668963_NA_AAGATAGCAAGCGAAC-1	0	Con	BCells			GSM7668963_NA_AATCACGGTGCGACAA-1	0.00465506206487635	Contractile_VSMC
																										GSM7668963_NA_AAGATAGCAAGCTGTT-1	0	Con	VSMCs			GSM7668963_NA_AATCGACCATCACAGT-1	0.031805387743623	Contractile_VSMC
																										GSM7668963_NA_AAGATAGCACTATCGA-1	0	Con	VSMCs			GSM7668963_NA_AATCGACTCATTCGGA-1	0.00906953723766719	Contractile_VSMC
																										GSM7668963_NA_AAGATAGGTGTACAGG-1	0.789757793296586	Con	VSMCs			GSM7668963_NA_AATCGACTCATTTCGT-1	-0.014511	Contractile_VSMC
																										GSM7668963_NA_AAGATAGGTTAGAAGT-1	0	Con	VSMCs			GSM7668963_NA_AATCGTGAGGTACTGG-1	-0.0260331	Contractile_VSMC
																										GSM7668963_NA_AAGATAGTCAGCAATC-1	0	Con	Fibroblasts			GSM7668963_NA_AATCGTGCAGTGAGCA-1	0.0354965911771616	Stressed_VSMC
																										GSM7668963_NA_AAGATAGTCATCTCTA-1	0.51575373197855	Con	VSMCs			GSM7668963_NA_AATCGTGGTCGTGCCA-1	9.93990757877935e-05	Contractile_VSMC
																										GSM7668963_NA_AAGCATCAGAAGCCAC-1	0	Con	MonoMaphDC			GSM7668963_NA_AATCGTGGTGGACTAG-1	-0.0293986	Contractile_VSMC
																										GSM7668963_NA_AAGCATCAGTCGGGAT-1	0	Con	Fibroblasts			GSM7668963_NA_AATCGTGTCGACCTAA-1	0.0634509505924099	Contractile_VSMC
																										GSM7668963_NA_AAGCATCTCGGAATTC-1	0	Con	VSMCs			GSM7668963_NA_AATGAAGAGCCTTTCC-1	-0.0159989	Contractile_VSMC
																										GSM7668963_NA_AAGCATCTCGTTCATT-1	0.529728051847732	Con	VSMCs			GSM7668963_NA_AATGAAGAGGGTGAAA-1	0.00355467348488684	Contractile_VSMC
																										GSM7668963_NA_AAGCATCTCTGAGATC-1	0	Con	VSMCs			GSM7668963_NA_AATGAAGGTAAGATAC-1	-0.0242199	Contractile_VSMC
																										GSM7668963_NA_AAGCCATAGAGACAAG-1	0	Con	Fibroblasts			GSM7668963_NA_AATGAAGGTCTGCAAT-1	-0.0253796	Contractile_VSMC
																										GSM7668963_NA_AAGCCATAGCTGTACT-1	0	Con	TCells			GSM7668963_NA_AATGAAGGTGAGCGAT-1	0.00656354736095191	Stressed_VSMC
																										GSM7668963_NA_AAGCCATAGGCAGCTA-1	0	Con	VSMCs			GSM7668963_NA_AATGAAGGTGGGTCAA-1	-0.00623657	Contractile_VSMC
																										GSM7668963_NA_AAGCCATCATCTCGTC-1	0	Con	VSMCs			GSM7668963_NA_AATGACCAGTGTTCAC-1	-0.00163567	Contractile_VSMC
																										GSM7668963_NA_AAGCCATGTAATGTGA-1	0	Con	VSMCs			GSM7668963_NA_AATGACCCAAAGGCGT-1	0.0481109096720767	Contractile_VSMC
																										GSM7668963_NA_AAGCCATGTAGTCCTA-1	0	Con	ECs			GSM7668963_NA_AATGACCCAATTCTTC-1	0.0810651275757782	Stressed_VSMC
																										GSM7668963_NA_AAGCCATGTCCCGCAA-1	0	Con	Fibroblasts			GSM7668963_NA_AATGACCCAGAACCGA-1	-0.0305607	Contractile_VSMC
																										GSM7668963_NA_AAGCCATGTCGAAACG-1	0.630598476898714	Con	VSMCs			GSM7668963_NA_AATGACCCAGCCTACG-1	0.0235421978005737	Contractile_VSMC
																										GSM7668963_NA_AAGCCATGTTCCCAAA-1	0.440349732579679	Con	VSMCs			GSM7668963_NA_AATGCCAAGATGACCG-1	0.0103084941750057	Proliferating_VSMC
																										GSM7668963_NA_AAGCGAGAGCGATCGA-1	0	Con	VSMCs			GSM7668963_NA_AATGCCAAGGAGTATT-1	-0.0111339	Contractile_VSMC
																										GSM7668963_NA_AAGCGAGAGGCTTAGG-1	0	Con	VSMCs			GSM7668963_NA_AATGCCAAGTCTGCGC-1	-0.00415559	Contractile_VSMC
																										GSM7668963_NA_AAGCGAGAGTGGAATT-1	0	Con	VSMCs			GSM7668963_NA_AATGCCATCAAGAGTA-1	-0.0173467	Contractile_VSMC
																										GSM7668963_NA_AAGCGAGAGTTTCAGC-1	0.857248766912635	Con	Fibroblasts			GSM7668963_NA_AATGGAAAGAAACTGT-1	-0.0034738	Contractile_VSMC
																										GSM7668963_NA_AAGCGAGCAGATCATC-1	0	Con	ECs			GSM7668963_NA_AATGGAAAGAGCAGAA-1	-0.0522453	Contractile_VSMC
																										GSM7668963_NA_AAGCGAGCATGACGGA-1	0	Con	VSMCs			GSM7668963_NA_AATGGAAGTTTACTGG-1	-0.00644931	Contractile_VSMC
																										GSM7668963_NA_AAGCGAGCATTGAGCT-1	0	Con	VSMCs			GSM7668963_NA_AATGGCTAGTACAGAT-1	-0.0122817	Contractile_VSMC
																										GSM7668963_NA_AAGCGAGGTTACACTG-1	0	Con	Fibroblasts			GSM7668963_NA_AATGGCTCAACCTATG-1	0.00830510443486257	Contractile_VSMC
																										GSM7668963_NA_AAGCGAGTCAGTCTTT-1	0	Con	VSMCs			GSM7668963_NA_AATGGCTCACACGGTC-1	-0.0249379	Stressed_VSMC
																										GSM7668963_NA_AAGCGAGTCGTGGTAT-1	0	Con	VSMCs			GSM7668963_NA_AATGGCTCACACGTGC-1	0.0331700072286255	Contractile_VSMC
																										GSM7668963_NA_AAGCGAGTCTTAGCAG-1	0	Con	ECs			GSM7668963_NA_AATGGCTGTTCAGTAC-1	0.00396071346389106	Contractile_VSMC
																										GSM7668963_NA_AAGCGAGTCTTGGTGA-1	0	Con	VSMCs			GSM7668963_NA_AATGGCTGTTGGACCC-1	0.0249287342100793	Contractile_VSMC
																										GSM7668963_NA_AAGCGTTCACGCTATA-1	0	Con	Fibroblasts			GSM7668963_NA_AATGGCTGTTTCTTAC-1	0.0125895634210761	Contractile_VSMC
																										GSM7668963_NA_AAGCGTTCACGTACTA-1	0	Con	VSMCs			GSM7668963_NA_AATGGCTTCGACCCAG-1	0.0164987872547672	Contractile_VSMC
																										GSM7668963_NA_AAGCGTTCATTCGATG-1	0	Con	VSMCs			GSM7668963_NA_AATGGCTTCGGCACTG-1	-0.0205213	Contractile_VSMC
																										GSM7668963_NA_AAGCGTTGTACAGCGA-1	0	Con	VSMCs			GSM7668963_NA_AATGGCTTCGTTGTTT-1	0.0468661983989051	Proliferating_VSMC
																										GSM7668963_NA_AAGCGTTGTGATTAGA-1	0.628468691614741	Con	VSMCs			GSM7668963_NA_AATGGCTTCTGTGCTC-1	-0.046973	Contractile_VSMC
																										GSM7668963_NA_AAGCGTTTCACCCATC-1	0	Con	VSMCs			GSM7668963_NA_AATTCCTCAACTGAAA-1	0.0337699072090005	Contractile_VSMC
																										GSM7668963_NA_AAGCGTTTCCAACTGA-1	0.489434160749889	Con	VSMCs			GSM7668963_NA_AATTCCTCAATTGCAC-1	-0.000776566	Contractile_VSMC
																										GSM7668963_NA_AAGGAATAGCTCGCAC-1	0	Con	VSMCs			GSM7668963_NA_AATTCCTCACGTATAC-1	0.0249549834597308	Proliferating_VSMC
																										GSM7668963_NA_AAGGAATAGTGTTGTC-1	0	Con	VSMCs			GSM7668963_NA_AATTCCTCATGACGTT-1	0.00398942652679192	Contractile_VSMC
																										GSM7668963_NA_AAGGAATCAGCACAAG-1	0	Con	VSMCs			GSM7668963_NA_AATTCCTCATTGAGCT-1	0.0510320412172383	Stressed_VSMC
																										GSM7668963_NA_AAGGAATCAGTTCCAA-1	0.552363480562277	Con	VSMCs			GSM7668963_NA_AATTCCTGTCGCGTCA-1	-0.0272417	Contractile_VSMC
																										GSM7668963_NA_AAGGAATGTTCCACAA-1	0	Con	VSMCs			GSM7668963_NA_AATTCCTTCCCGTAAA-1	-0.0384789	Contractile_VSMC
																										GSM7668963_NA_AAGGAATTCAAGTGGG-1	0	Con	VSMCs			GSM7668963_NA_AATTTCCCAGCATGCC-1	-0.0153114	Contractile_VSMC
																										GSM7668963_NA_AAGGAATTCCCAAGTA-1	0	Con	BCells			GSM7668963_NA_AATTTCCCATAAGCAA-1	-0.0597778	Contractile_VSMC
																										GSM7668963_NA_AAGGAATTCTACGCGG-1	0	Con	NK			GSM7668963_NA_AATTTCCGTAGTCGGA-1	0.0297696121740863	Contractile_VSMC
																										GSM7668963_NA_AAGGAATTCTAGAGCT-1	0	Con	VSMCs			GSM7668963_NA_AATTTCCGTCTCAGAT-1	0.0150054035263306	Stressed_VSMC
																										GSM7668963_NA_AAGGTAAAGATCGCCC-1	0	Con	VSMCs			GSM7668963_NA_AATTTCCTCTCGTGGG-1	-0.00914107	Contractile_VSMC
																										GSM7668963_NA_AAGGTAAAGCAAATGT-1	0	Con	Fibroblasts			GSM7668963_NA_AATTTCCTCTTCGTGC-1	-0.0192962	Contractile_VSMC
																										GSM7668963_NA_AAGGTAAAGCGGGTAT-1	0	Con	VSMCs			GSM7668963_NA_ACAAAGAAGCCAAGGT-1	-0.00978705	Contractile_VSMC
																										GSM7668963_NA_AAGGTAAAGCTACTAC-1	0.73182208805007	Con	VSMCs			GSM7668963_NA_ACAAAGAAGGTTATAG-1	0.00644515712682554	Contractile_VSMC
																										GSM7668963_NA_AAGGTAAAGGTCCCTG-1	0	Con	VSMCs			GSM7668963_NA_ACAAAGACACTACCGG-1	0.0313560730583733	Stressed_VSMC
																										GSM7668963_NA_AAGGTAAAGGTCGTCC-1	0	Con	Fibroblasts			GSM7668963_NA_ACAAAGACATACGCAT-1	0.020310505935749	Contractile_VSMC
																										GSM7668963_NA_AAGGTAAAGGTGAGAA-1	0	Con	VSMCs			GSM7668963_NA_ACAAAGACATGACTTG-1	0.0195453458619118	Proliferating_VSMC
																										GSM7668963_NA_AAGGTAACAAATCAGA-1	0	Con	VSMCs			GSM7668963_NA_ACAAAGACATTCACCC-1	-0.00911592	Contractile_VSMC
																										GSM7668963_NA_AAGGTAACAAGAGTAT-1	0	Con	Fibroblasts			GSM7668963_NA_ACAAAGAGTACGGGAT-1	0.00953074046502758	Stressed_VSMC
																										GSM7668963_NA_AAGGTAACAAGTTCGT-1	0	Con	VSMCs			GSM7668963_NA_ACAAAGAGTATCCTCC-1	-0.037238	Contractile_VSMC
																										GSM7668963_NA_AAGGTAACAATCCTAG-1	0	Con	Fibroblasts			GSM7668963_NA_ACAAAGAGTTTGGAGG-1	-0.00427658	Contractile_VSMC
																										GSM7668963_NA_AAGGTAAGTAAGGCCA-1	0.800179706970087	Con	VSMCs			GSM7668963_NA_ACAAAGATCCCACAGG-1	-0.000774693	Contractile_VSMC
																										GSM7668963_NA_AAGGTAAGTGAGAGGG-1	0.791436421535328	Con	VSMCs			GSM7668963_NA_ACAACCAAGGTGATCG-1	-0.024472	Stressed_VSMC
																										GSM7668963_NA_AAGGTAAGTTCGTAAC-1	0	Con	TCells			GSM7668963_NA_ACAACCACATTAAGCC-1	-0.0372351	Contractile_VSMC
																										GSM7668963_NA_AAGGTAATCAGGAGAC-1	0.402997095757658	Con	VSMCs			GSM7668963_NA_ACAACCAGTCTCCCTA-1	-0.0245703	Contractile_VSMC
																										GSM7668963_NA_AAGGTAATCATTGTTC-1	0	Con	Fibroblasts			GSM7668963_NA_ACAACCATCGGCTTCT-1	0.00623875186922091	Stressed_VSMC
																										GSM7668963_NA_AAGGTAATCCAAACCA-1	0	Con	VSMCs			GSM7668963_NA_ACAAGCTAGACTTAAG-1	0.0294426408732855	Contractile_VSMC
																										GSM7668963_NA_AAGGTAATCCTCGATC-1	0	Con	ECs			GSM7668963_NA_ACAAGCTAGAGTTCGG-1	-0.00297988	Stressed_VSMC
																										GSM7668963_NA_AAGTACCAGGCGTCCT-1	0	Con	VSMCs			GSM7668963_NA_ACAAGCTCAACTGATC-1	-0.00491503	Proliferating_VSMC
																										GSM7668963_NA_AAGTACCCAACAGTGG-1	0	Con	MonoMaphDC			GSM7668963_NA_ACAAGCTCATCCTATT-1	0.0292094125490854	Contractile_VSMC
																										GSM7668963_NA_AAGTACCCAAGACCGA-1	0.660884783086507	Con	VSMCs			GSM7668963_NA_ACAAGCTGTCCTCCTA-1	-0.00980404	Contractile_VSMC
																										GSM7668963_NA_AAGTACCCAAGGCGTA-1	0	Con	Fibroblasts			GSM7668963_NA_ACAAGCTGTGATCATC-1	0.0227434527708395	Contractile_VSMC
																										GSM7668963_NA_AAGTACCGTGCGGCTT-1	0	Con	VSMCs			GSM7668963_NA_ACAAGCTTCGACGCGT-1	-0.016843	Contractile_VSMC
																										GSM7668963_NA_AAGTACCTCAGACCGC-1	0	Con	VSMCs			GSM7668963_NA_ACACAGTAGTGAGCCA-1	0.0224447544448704	Contractile_VSMC
																										GSM7668963_NA_AAGTACCTCAGTCACA-1	0.736443525086633	Con	VSMCs			GSM7668963_NA_ACACAGTAGTGGGCCA-1	0.0277523488612982	Proliferating_VSMC
																										GSM7668963_NA_AAGTACCTCGGACTTA-1	0	Con	Fibroblasts			GSM7668963_NA_ACACAGTGTCGGTGAA-1	-0.0187123	Proliferating_VSMC
																										GSM7668963_NA_AAGTACCTCTTCTCAA-1	0	Con	VSMCs			GSM7668963_NA_ACACCAAAGCTCTATG-1	-0.0190218	Contractile_VSMC
																										GSM7668963_NA_AAGTACCTCTTGGTGA-1	0	Con	VSMCs			GSM7668963_NA_ACACCAAAGTCGTTAC-1	-0.016265	Contractile_VSMC
																										GSM7668963_NA_AAGTCGTAGAAATCCA-1	0	Con	VSMCs			GSM7668963_NA_ACACCAAGTTATCCAG-1	0.0248928661932151	Stressed_VSMC
																										GSM7668963_NA_AAGTCGTAGTCTTGGT-1	0	Con	Fibroblasts			GSM7668963_NA_ACACGCGAGGATGCGT-1	-0.01476	Contractile_VSMC
																										GSM7668963_NA_AAGTCGTCAACTGTGT-1	0	Con	VSMCs			GSM7668963_NA_ACACGCGAGGTAGACC-1	-0.0380564	Contractile_VSMC
																										GSM7668963_NA_AAGTCGTTCCATCGTC-1	0.385888497180299	Con	VSMCs			GSM7668963_NA_ACACGCGCACACGCCA-1	-0.0242262	Proliferating_VSMC
																										GSM7668963_NA_AAGTCGTTCGCAGTGC-1	0	Con	ECs			GSM7668963_NA_ACACGCGGTTGACTAC-1	-0.000920415	Stressed_VSMC
																										GSM7668963_NA_AAGTCGTTCTTCTAAC-1	0	Con	VSMCs			GSM7668963_NA_ACACGCGTCAAGATAG-1	-0.0382364	Contractile_VSMC
																										GSM7668963_NA_AAGTGAAAGGTCACTT-1	0	Con	Fibroblasts			GSM7668963_NA_ACACGCGTCAAGTCGT-1	-0.0156343	Contractile_VSMC
																										GSM7668963_NA_AAGTGAAGTATCACGT-1	0	Con	VSMCs			GSM7668963_NA_ACACGCGTCATCTATC-1	0.015065297250044	Contractile_VSMC
																										GSM7668963_NA_AAGTGAAGTTCCTACC-1	0	Con	VSMCs			GSM7668963_NA_ACACGCGTCCATTGGA-1	0.0344022024980209	Contractile_VSMC
																										GSM7668963_NA_AAGTGAATCATCAGTG-1	0	Con	VSMCs			GSM7668963_NA_ACACGCGTCTACGCAA-1	-0.0260163	Proliferating_VSMC
																										GSM7668963_NA_AAGTGAATCCTTCTAA-1	0	Con	VSMCs			GSM7668963_NA_ACACTGAAGTATGTAG-1	-0.0236094	Contractile_VSMC
																										GSM7668963_NA_AAGTGAATCGCATGAT-1	0	Con	BCells			GSM7668963_NA_ACACTGACAGCACAGA-1	-0.00343561	Contractile_VSMC
																										GSM7668963_NA_AAGTGAATCTCAGGCG-1	0	Con	VSMCs			GSM7668963_NA_ACACTGACATACATCG-1	-0.0236458	Contractile_VSMC
																										GSM7668963_NA_AAGTTCGAGAATACAC-1	0	Con	VSMCs			GSM7668963_NA_ACACTGACATACTGTG-1	0.0131831204457962	Contractile_VSMC
																										GSM7668963_NA_AAGTTCGAGCAGCACA-1	0	Con	VSMCs			GSM7668963_NA_ACACTGAGTTGTGGAG-1	0.0334243656627083	Proliferating_VSMC
																										GSM7668963_NA_AAGTTCGAGGGTCTTT-1	0	Con	VSMCs			GSM7668963_NA_ACACTGATCCGCACTT-1	-0.034591	Contractile_VSMC
																										GSM7668963_NA_AAGTTCGCATCACAGT-1	0	Con	MonoMaphDC			GSM7668963_NA_ACACTGATCGAGATAA-1	0.0286394329225521	Stressed_VSMC
																										GSM7668963_NA_AAGTTCGGTAAGACCG-1	0	Con	TCells			GSM7668963_NA_ACACTGATCGCATAGT-1	-0.0257638	Contractile_VSMC
																										GSM7668963_NA_AAGTTCGGTCACTGAT-1	0	Con	VSMCs			GSM7668963_NA_ACACTGATCTTAGGAC-1	-0.0135933	Contractile_VSMC
																										GSM7668963_NA_AAGTTCGTCACGGAGA-1	0.803230255171945	Con	VSMCs			GSM7668963_NA_ACAGAAAAGCGGTAGT-1	-0.00949607	Stressed_VSMC
																										GSM7668963_NA_AAGTTCGTCACTCGAA-1	0	Con	Fibroblasts			GSM7668963_NA_ACAGAAAAGTATTGCC-1	-0.0149923	Contractile_VSMC
																										GSM7668963_NA_AAGTTCGTCAGCCTCT-1	0	Con	VSMCs			GSM7668963_NA_ACAGAAACAGCCATTA-1	-0.0851187	Contractile_VSMC
																										GSM7668963_NA_AATAGAGAGAAACTAC-1	0	Con	BCells			GSM7668963_NA_ACAGAAACATCATTTC-1	0.0211007239426172	Contractile_VSMC
																										GSM7668963_NA_AATAGAGAGGCTGAAC-1	0	Con	VSMCs			GSM7668963_NA_ACAGAAATCGTCGATA-1	0.0166002271662594	Contractile_VSMC
																										GSM7668963_NA_AATAGAGAGGGACCAT-1	0.957435601798442	Con	VSMCs			GSM7668963_NA_ACAGCCGCAAGACGGT-1	-0.010393	Contractile_VSMC
																										GSM7668963_NA_AATAGAGCAAATGGTA-1	0	Con	Fibroblasts			GSM7668963_NA_ACAGCCGCAAGTGACG-1	0.00111112283145866	Contractile_VSMC
																										GSM7668963_NA_AATAGAGCAAGCACAG-1	0	Con	ECs			GSM7668963_NA_ACAGCCGCAGCTATTG-1	0.0528926491379996	Stressed_VSMC
																										GSM7668963_NA_AATAGAGCACATGTTG-1	1.03375165446607	Con	VSMCs			GSM7668963_NA_ACAGCCGGTCACAGTT-1	0.0677974104460651	Contractile_VSMC
																										GSM7668963_NA_AATAGAGCATTGCTTT-1	1.05817689276405	Con	VSMCs			GSM7668963_NA_ACAGCCGGTGATCGTT-1	0.0131530747805085	Fibroblast-like_VSMC
																										GSM7668963_NA_AATAGAGGTTGGGAAC-1	0	Con	ECs			GSM7668963_NA_ACAGGGAAGGATACAT-1	0.0173339619305057	Contractile_VSMC
																										GSM7668963_NA_AATAGAGTCCAGGACC-1	0	Con	MonoMaphDC			GSM7668963_NA_ACAGGGACACCACTGG-1	0.0401513169779051	Proliferating_VSMC
																										GSM7668963_NA_AATCACGCAAGGCTTT-1	0	Con	VSMCs			GSM7668963_NA_ACAGGGATCCCATTCG-1	0.0123678684196809	Stressed_VSMC
																										GSM7668963_NA_AATCACGCAGACATCT-1	0	Con	Fibroblasts			GSM7668963_NA_ACATCCCAGCTAATGA-1	0.0150866826924138	Contractile_VSMC
																										GSM7668963_NA_AATCACGGTGCGACAA-1	0	Con	VSMCs			GSM7668963_NA_ACATCCCCACAGCATT-1	-0.00336555	Contractile_VSMC
																										GSM7668963_NA_AATCGACCATATGAAG-1	0	Con	MonoMaphDC			GSM7668963_NA_ACATCCCCAGAGTAAT-1	0.0186876174430291	Contractile_VSMC
																										GSM7668963_NA_AATCGACCATCACAGT-1	0	Con	VSMCs			GSM7668963_NA_ACATCCCGTCAAAGTA-1	-0.031126	Contractile_VSMC
																										GSM7668963_NA_AATCGACCATGGGTTT-1	0	Con	Fibroblasts			GSM7668963_NA_ACATCCCTCGGAGTGA-1	0.0118940708705353	Contractile_VSMC
																										GSM7668963_NA_AATCGACGTAACCAGG-1	0	Con	Fibroblasts			GSM7668963_NA_ACATCGAAGAAATTCG-1	0.00217636618308872	Contractile_VSMC
																										GSM7668963_NA_AATCGACTCATTCGGA-1	0.375120076675231	Con	VSMCs			GSM7668963_NA_ACATCGAAGCCAGAGT-1	0.0144398940715775	Contractile_VSMC
																										GSM7668963_NA_AATCGACTCATTTCGT-1	0	Con	VSMCs			GSM7668963_NA_ACATCGAAGTCTGCGC-1	-0.0394808	Proliferating_VSMC
																										GSM7668963_NA_AATCGACTCGCTCTAC-1	0	Con	ECs			GSM7668963_NA_ACATCGAGTAACCAGG-1	0.0224108975284326	Contractile_VSMC
																										GSM7668963_NA_AATCGTGAGGTACTGG-1	0.866930632265877	Con	VSMCs			GSM7668963_NA_ACATCGAGTGGCTGAA-1	0.0166583561046122	Contractile_VSMC
																										GSM7668963_NA_AATCGTGCAGTGAGCA-1	0	Con	VSMCs			GSM7668963_NA_ACATGCAAGCACCGAA-1	-0.026297	Contractile_VSMC
																										GSM7668963_NA_AATCGTGCATAAGATG-1	0	Con	TCells			GSM7668963_NA_ACATGCAAGTCAGAGC-1	-0.00476161	Contractile_VSMC
																										GSM7668963_NA_AATCGTGGTCGTGCCA-1	0	Con	VSMCs			GSM7668963_NA_ACATGCACAAGAATGT-1	-0.0114666	Stressed_VSMC
																										GSM7668963_NA_AATCGTGGTGGACTAG-1	0	Con	VSMCs			GSM7668963_NA_ACATGCACAGGTTCCG-1	-0.00499084	Contractile_VSMC
																										GSM7668963_NA_AATCGTGGTTTCAGAC-1	0	Con	Fibroblasts			GSM7668963_NA_ACATGCAGTACGTGAG-1	0.0059070738111143	Contractile_VSMC
																										GSM7668963_NA_AATCGTGTCGACCTAA-1	0	Con	VSMCs			GSM7668963_NA_ACATGCATCACCGGGT-1	0.030991742631219	Contractile_VSMC
																										GSM7668963_NA_AATGAAGAGAACAGGA-1	0	Con	Fibroblasts			GSM7668963_NA_ACATTTCAGTCACTCA-1	0.0106584491893897	Contractile_VSMC
																										GSM7668963_NA_AATGAAGAGCCTTTCC-1	0	Con	VSMCs			GSM7668963_NA_ACATTTCGTATCATGC-1	-0.0439281	Contractile_VSMC
																										GSM7668963_NA_AATGAAGAGCTTAGTC-1	0	Con	ECs			GSM7668963_NA_ACATTTCTCTCATAGG-1	0.0407285319671309	Contractile_VSMC
																										GSM7668963_NA_AATGAAGAGGGTGAAA-1	0	Con	VSMCs			GSM7668963_NA_ACCAAACAGACTTGTC-1	0.0306295665106559	Proliferating_VSMC
																										GSM7668963_NA_AATGAAGCAAGAGGTC-1	0	Con	MonoMaphDC			GSM7668963_NA_ACCAAACCAAAGGGTC-1	0.0189710607842546	Contractile_VSMC
																										GSM7668963_NA_AATGAAGGTAAGATAC-1	0	Con	VSMCs			GSM7668963_NA_ACCAAACGTCATAAAG-1	-0.00130783	Stressed_VSMC
																										GSM7668963_NA_AATGAAGGTCTGCAAT-1	0	Con	VSMCs			GSM7668963_NA_ACCAAACGTTGGATCT-1	-0.00316651	Contractile_VSMC
																										GSM7668963_NA_AATGAAGGTGAGCGAT-1	0.331075326737416	Con	VSMCs			GSM7668963_NA_ACCAAACTCTCAACCC-1	-0.0529573	Contractile_VSMC
																										GSM7668963_NA_AATGAAGGTGGGTCAA-1	0	Con	VSMCs			GSM7668963_NA_ACCAAACTCTCAGAAC-1	0.0573740122743595	Contractile_VSMC
																										GSM7668963_NA_AATGACCAGTGTTCAC-1	0.558279782392681	Con	VSMCs			GSM7668963_NA_ACCAACAAGAGGGTCT-1	-0.021307	Contractile_VSMC
																										GSM7668963_NA_AATGACCCAAAGGCGT-1	0	Con	VSMCs			GSM7668963_NA_ACCAACACACCCGTAG-1	-0.0407787	Contractile_VSMC
																										GSM7668963_NA_AATGACCCAATTCTTC-1	0	Con	VSMCs			GSM7668963_NA_ACCAACACATACGCAT-1	0.0813783047734068	Stressed_VSMC
																										GSM7668963_NA_AATGACCCAGAACCGA-1	0	Con	VSMCs			GSM7668963_NA_ACCAACATCCGACGGT-1	-0.00127089	Contractile_VSMC
																										GSM7668963_NA_AATGACCCAGCCTACG-1	0	Con	VSMCs			GSM7668963_NA_ACCAACATCCTTGAAG-1	-0.0320709	Contractile_VSMC
																										GSM7668963_NA_AATGACCGTAGACGTG-1	0	Con	Fibroblasts			GSM7668963_NA_ACCACAAAGACAGCGT-1	0.0138935943768187	Proliferating_VSMC
																										GSM7668963_NA_AATGACCGTTCTATCT-1	0	Con	ECs			GSM7668963_NA_ACCACAAAGGTTTACC-1	-0.00799262	Contractile_VSMC
																										GSM7668963_NA_AATGACCTCCACGTCT-1	0	Con	BCells			GSM7668963_NA_ACCACAAGTGAGCAGT-1	0.0417898863840455	Contractile_VSMC
																										GSM7668963_NA_AATGCCAAGATGACCG-1	0.944138711488859	Con	VSMCs			GSM7668963_NA_ACCACAATCCGAGAAG-1	0.0399186666909659	Contractile_VSMC
																										GSM7668963_NA_AATGCCAAGGAGTATT-1	0	Con	VSMCs			GSM7668963_NA_ACCACAATCCTTGACC-1	-0.0421426	Contractile_VSMC
																										GSM7668963_NA_AATGCCAAGGTGGTTG-1	0	Con	Fibroblasts			GSM7668963_NA_ACCATTTAGCATCCTA-1	0.0736688603651898	Stressed_VSMC
																										GSM7668963_NA_AATGCCAAGTCTGCGC-1	0	Con	VSMCs			GSM7668963_NA_ACCATTTAGGAGTATT-1	0.00817039129361688	Contractile_VSMC
																										GSM7668963_NA_AATGCCACAACTCCCT-1	0	Con	TCells			GSM7668963_NA_ACCATTTAGGATTACA-1	-0.0253517	Contractile_VSMC
																										GSM7668963_NA_AATGCCATCAAGAGTA-1	0	Con	VSMCs			GSM7668963_NA_ACCATTTCAAGCCCAC-1	-0.0341191	Contractile_VSMC
																										GSM7668963_NA_AATGGAAAGAAACTGT-1	0	Con	VSMCs			GSM7668963_NA_ACCATTTCAGTGCCTG-1	-0.00170415	Contractile_VSMC
																										GSM7668963_NA_AATGGAAAGAGCAGAA-1	0	Con	VSMCs			GSM7668963_NA_ACCATTTGTCCACAGC-1	-0.0359516	Proliferating_VSMC
																										GSM7668963_NA_AATGGAACACACCTGG-1	0	Con	MonoMaphDC			GSM7668963_NA_ACCATTTTCCGCAGTG-1	0.000634141581127993	Proliferating_VSMC
																										GSM7668963_NA_AATGGAAGTCCACACG-1	0	Con	Fibroblasts			GSM7668963_NA_ACCATTTTCGGTGTTA-1	-0.0422489	Contractile_VSMC
																										GSM7668963_NA_AATGGAAGTCCCTGAG-1	0	Con	Fibroblasts			GSM7668963_NA_ACCATTTTCTCTGACC-1	0.0450917198916875	Contractile_VSMC
																										GSM7668963_NA_AATGGAAGTTCGTAAC-1	0	Con	ECs			GSM7668963_NA_ACCATTTTCTGGGATT-1	0.0183697853459481	Contractile_VSMC
																										GSM7668963_NA_AATGGAAGTTTACTGG-1	0	Con	VSMCs			GSM7668963_NA_ACCCAAAAGGTAAAGG-1	0.0458505346265211	Contractile_VSMC
																										GSM7668963_NA_AATGGCTAGTACAGAT-1	0	Con	VSMCs			GSM7668963_NA_ACCCAAAAGGTTCCGC-1	0.00586734353288401	Stressed_VSMC
																										GSM7668963_NA_AATGGCTCAACCTATG-1	0.639099842970139	Con	VSMCs			GSM7668963_NA_ACCCAAACAGCTTCGG-1	-0.00719894	Contractile_VSMC
																										GSM7668963_NA_AATGGCTCACACGGTC-1	0	Con	VSMCs			GSM7668963_NA_ACCCAAACATCATCCC-1	0.0259607184406836	Contractile_VSMC
																										GSM7668963_NA_AATGGCTCACACGTGC-1	0.677521862656864	Con	VSMCs			GSM7668963_NA_ACCCAAAGTGCGGTAA-1	0.00406831995991908	Contractile_VSMC
																										GSM7668963_NA_AATGGCTGTTCAGTAC-1	0	Con	VSMCs			GSM7668963_NA_ACCCAAAGTTGCATTG-1	-0.0308269	Contractile_VSMC
																										GSM7668963_NA_AATGGCTGTTGGACCC-1	0.36346751354632	Con	VSMCs			GSM7668963_NA_ACCCAAATCCCTGGTT-1	0.0596518651644643	Contractile_VSMC
																										GSM7668963_NA_AATGGCTGTTTCTTAC-1	0	Con	VSMCs			GSM7668963_NA_ACCCAAATCCGCTTAC-1	-0.0211279	Contractile_VSMC
																										GSM7668963_NA_AATGGCTTCGACCCAG-1	0	Con	VSMCs			GSM7668963_NA_ACCCTCACAGAAATCA-1	-0.00493313	Proliferating_VSMC
																										GSM7668963_NA_AATGGCTTCGGCACTG-1	0	Con	VSMCs			GSM7668963_NA_ACCCTCAGTAATTGGA-1	0.00791199532544455	Contractile_VSMC
																										GSM7668963_NA_AATGGCTTCGTTGTTT-1	0	Con	VSMCs			GSM7668963_NA_ACCCTCAGTCTTTATC-1	-0.011039	Contractile_VSMC
																										GSM7668963_NA_AATGGCTTCTGTGCTC-1	0	Con	VSMCs			GSM7668963_NA_ACCCTCAGTGAGCCAA-1	-0.0174421	Proliferating_VSMC
																										GSM7668963_NA_AATGGCTTCTTCCGTG-1	0	Con	Fibroblasts			GSM7668963_NA_ACCCTCAGTTGGGACA-1	-0.000397021	Contractile_VSMC
																										GSM7668963_NA_AATTCCTCAACTGAAA-1	1.12666859295537	Con	VSMCs			GSM7668963_NA_ACCCTTGAGCCAGAGT-1	-0.047718	Contractile_VSMC
																										GSM7668963_NA_AATTCCTCAATTGCAC-1	0.84290308157672	Con	VSMCs			GSM7668963_NA_ACCCTTGAGGTCGTAG-1	0.0085911950889189	Contractile_VSMC
																										GSM7668963_NA_AATTCCTCACGTATAC-1	0	Con	VSMCs			GSM7668963_NA_ACCCTTGAGTTCCTGA-1	-0.00387839	Contractile_VSMC
																										GSM7668963_NA_AATTCCTCATGACGTT-1	0	Con	VSMCs			GSM7668963_NA_ACCCTTGGTGTTAAAG-1	-0.028865	Contractile_VSMC
																										GSM7668963_NA_AATTCCTCATTGAGCT-1	0	Con	VSMCs			GSM7668963_NA_ACCCTTGGTTGGGTTT-1	-0.011454	Contractile_VSMC
																										GSM7668963_NA_AATTCCTGTCGCGTCA-1	0	Con	VSMCs			GSM7668963_NA_ACCCTTGTCGGCTTGG-1	-0.000922107	Contractile_VSMC
																										GSM7668963_NA_AATTCCTGTTGCTAGT-1	0	Con	Fibroblasts			GSM7668963_NA_ACCCTTGTCTATGTGG-1	0.0124894543161702	Contractile_VSMC
																										GSM7668963_NA_AATTCCTTCCCGTAAA-1	0	Con	VSMCs			GSM7668963_NA_ACCGTTCAGAGCAGCT-1	0.0451504943063727	Contractile_VSMC
																										GSM7668963_NA_AATTTCCAGGTGCTAG-1	0	Con	TCells			GSM7668963_NA_ACCGTTCGTAGCGTTT-1	-0.0534706	Contractile_VSMC
																										GSM7668963_NA_AATTTCCAGTTCGCAT-1	0	Con	Fibroblasts			GSM7668963_NA_ACCGTTCGTCATACCA-1	0.0203225626379572	Contractile_VSMC
																										GSM7668963_NA_AATTTCCCAGCATGCC-1	0	Con	VSMCs			GSM7668963_NA_ACCGTTCGTCATGACT-1	-0.00513667	Contractile_VSMC
																										GSM7668963_NA_AATTTCCCATAAGCAA-1	0	Con	VSMCs			GSM7668963_NA_ACCGTTCGTTAAGTCC-1	-0.00128736	Proliferating_VSMC
																										GSM7668963_NA_AATTTCCGTAGTCGGA-1	0	Con	VSMCs			GSM7668963_NA_ACCGTTCGTTATAGAG-1	-0.00477619	Contractile_VSMC
																										GSM7668963_NA_AATTTCCGTCTCAGAT-1	0.826517891895458	Con	VSMCs			GSM7668963_NA_ACCGTTCTCGAGCCAC-1	0.0201677592628111	Contractile_VSMC
																										GSM7668963_NA_AATTTCCTCCACTGAA-1	0	Con	Fibroblasts			GSM7668963_NA_ACCGTTCTCTCATGCC-1	-0.00298965	Contractile_VSMC
																										GSM7668963_NA_AATTTCCTCTCGTGGG-1	0	Con	VSMCs			GSM7668963_NA_ACCTACCAGCGTGCTC-1	-0.0171952	Contractile_VSMC
																										GSM7668963_NA_AATTTCCTCTTCGTGC-1	0	Con	VSMCs			GSM7668963_NA_ACCTACCAGTATGGAT-1	0.0113858116362449	Contractile_VSMC
																										GSM7668963_NA_ACAAAGAAGATTTGCC-1	0	Con	BCells			GSM7668963_NA_ACCTACCAGTTTGTCG-1	-0.0246855	Contractile_VSMC
																										GSM7668963_NA_ACAAAGAAGCCAAGGT-1	0	Con	VSMCs			GSM7668963_NA_ACCTACCTCGGTGCAC-1	0.00461576452907794	Contractile_VSMC
																										GSM7668963_NA_ACAAAGAAGGTTATAG-1	0	Con	VSMCs			GSM7668963_NA_ACCTGAAAGAAACCAT-1	0.0351794280087105	Stressed_VSMC
																										GSM7668963_NA_ACAAAGACACTACCGG-1	0	Con	VSMCs			GSM7668963_NA_ACCTGAACACTCCGAG-1	0.0750861490499053	Stressed_VSMC
																										GSM7668963_NA_ACAAAGACATACGCAT-1	0	Con	VSMCs			GSM7668963_NA_ACCTGAATCTTGAACG-1	0.019814335692371	Proliferating_VSMC
																										GSM7668963_NA_ACAAAGACATGACTTG-1	0	Con	VSMCs			GSM7668963_NA_ACCTGTCAGTGTAGTA-1	-0.0470025	Contractile_VSMC
																										GSM7668963_NA_ACAAAGACATTCACCC-1	0	Con	VSMCs			GSM7668963_NA_ACCTGTCCATGTCAGT-1	0.0149601594678045	Contractile_VSMC
																										GSM7668963_NA_ACAAAGAGTACGGGAT-1	0.541778992587247	Con	VSMCs			GSM7668963_NA_ACCTGTCTCGTAACCA-1	0.024652575703857	Contractile_VSMC
																										GSM7668963_NA_ACAAAGAGTATCCTCC-1	0	Con	VSMCs			GSM7668963_NA_ACCTGTCTCTGCACCT-1	0.00309282749504409	Contractile_VSMC
																										GSM7668963_NA_ACAAAGAGTTTGGAGG-1	0	Con	VSMCs			GSM7668963_NA_ACGATCAAGCAATTCC-1	-0.00821208	Proliferating_VSMC
																										GSM7668963_NA_ACAAAGATCCCACAGG-1	0	Con	VSMCs			GSM7668963_NA_ACGATCAAGCGCCCAT-1	0.0321710593940876	Contractile_VSMC
																										GSM7668963_NA_ACAACCAAGGTGATCG-1	0.674507742245628	Con	VSMCs			GSM7668963_NA_ACGATCAAGCTGGAGT-1	0.0448740415132421	Contractile_VSMC
																										GSM7668963_NA_ACAACCACATCACCAA-1	0	Con	Fibroblasts			GSM7668963_NA_ACGATCACACTGTTCC-1	0.0122344561769564	Proliferating_VSMC
																										GSM7668963_NA_ACAACCACATTAAGCC-1	0	Con	VSMCs			GSM7668963_NA_ACGATCATCAAACGTC-1	0.00539993996784232	Stressed_VSMC
																										GSM7668963_NA_ACAACCAGTCTCCCTA-1	0	Con	VSMCs			GSM7668963_NA_ACGATCATCACCTTAT-1	-0.0308206	Contractile_VSMC
																										GSM7668963_NA_ACAACCATCAGGTAAA-1	0	Con	ECs			GSM7668963_NA_ACGATGTAGAATAGTC-1	0.0204788054569838	Contractile_VSMC
																										GSM7668963_NA_ACAACCATCGGCTTCT-1	0	Con	VSMCs			GSM7668963_NA_ACGATGTAGTAGTGCG-1	-0.00726113	Proliferating_VSMC
																										GSM7668963_NA_ACAACCATCTAGTCAG-1	0	Con	BCells			GSM7668963_NA_ACGATGTGTCTCTCAC-1	-0.00498528	Contractile_VSMC
																										GSM7668963_NA_ACAACCATCTTAAGGC-1	0	Con	MonoMaphDC			GSM7668963_NA_ACGATGTGTTCGTTCC-1	0.00801959000117655	Contractile_VSMC
																										GSM7668963_NA_ACAAGCTAGACTTAAG-1	0	Con	VSMCs			GSM7668963_NA_ACGCACGAGGGCAATC-1	0.00731138403744082	Contractile_VSMC
																										GSM7668963_NA_ACAAGCTAGAGTTCGG-1	1.22177440225657	Con	VSMCs			GSM7668963_NA_ACGCACGCAGGTATGG-1	-0.0528614	Contractile_VSMC
																										GSM7668963_NA_ACAAGCTCAACTGATC-1	0	Con	VSMCs			GSM7668963_NA_ACGCACGCATATAGCC-1	-0.0116322	Contractile_VSMC
																										GSM7668963_NA_ACAAGCTCACAATTCG-1	2.54994312838816	Con	MonoMaphDC			GSM7668963_NA_ACGCACGGTAAGTTGA-1	-0.0123023	Contractile_VSMC
																										GSM7668963_NA_ACAAGCTCATCCTATT-1	0	Con	VSMCs			GSM7668963_NA_ACGCACGGTATTGCCA-1	-0.00409445	Stressed_VSMC
																										GSM7668963_NA_ACAAGCTGTCCTCCTA-1	0	Con	VSMCs			GSM7668963_NA_ACGCACGGTCGTGATT-1	-0.0107203	Contractile_VSMC
																										GSM7668963_NA_ACAAGCTGTGATCATC-1	0.462340473910794	Con	VSMCs			GSM7668963_NA_ACGCACGGTGGATCAG-1	0.0321183099648891	Contractile_VSMC
																										GSM7668963_NA_ACAAGCTGTTGTTGTG-1	0	Con	MonoMaphDC			GSM7668963_NA_ACGGAAGAGACTCCGC-1	-0.0286574	Contractile_VSMC
																										GSM7668963_NA_ACAAGCTTCGACGCGT-1	0	Con	VSMCs			GSM7668963_NA_ACGGAAGCACCAAAGG-1	0.0119356300476724	Proliferating_VSMC
																										GSM7668963_NA_ACACAGTAGTGAGCCA-1	0	Con	VSMCs			GSM7668963_NA_ACGGAAGCACGTACAT-1	0.00259039122070054	Stressed_VSMC
																										GSM7668963_NA_ACACAGTAGTGGGCCA-1	0	Con	VSMCs			GSM7668963_NA_ACGGGTCAGTCTCTGA-1	0.00399207777094373	Contractile_VSMC
																										GSM7668963_NA_ACACAGTGTCGGTGAA-1	0	Con	VSMCs			GSM7668963_NA_ACGGGTCCAAGCGAAC-1	-0.00661098	Stressed_VSMC
																										GSM7668963_NA_ACACAGTTCTATTCGT-1	0	Con	Fibroblasts			GSM7668963_NA_ACGGGTCGTTAAGAAC-1	0.0339840732808252	Contractile_VSMC
																										GSM7668963_NA_ACACCAAAGCTCTATG-1	0.843129213895693	Con	VSMCs			GSM7668963_NA_ACGGGTCGTTAGAAAC-1	0.0390084848623638	Contractile_VSMC
																										GSM7668963_NA_ACACCAAAGTCGTTAC-1	0	Con	VSMCs			GSM7668963_NA_ACGGGTCTCTAAGAAG-1	-0.000426989	Contractile_VSMC
																										GSM7668963_NA_ACACCAAAGTTGCCTA-1	0	Con	MonoMaphDC			GSM7668963_NA_ACGGTCGCAAAGGTTA-1	0.0130318774697215	Stressed_VSMC
																										GSM7668963_NA_ACACCAACACAATGTC-1	0	Con	MonoMaphDC			GSM7668963_NA_ACGGTCGCAGGCAATG-1	0.0220204976026814	Contractile_VSMC
																										GSM7668963_NA_ACACCAAGTAGAGATT-1	0	Con	TCells			GSM7668963_NA_ACGGTCGGTTACCCTC-1	0.0194441750136584	Contractile_VSMC
																										GSM7668963_NA_ACACCAAGTTATCCAG-1	0.758229756407041	Con	VSMCs			GSM7668963_NA_ACGGTCGTCATTCACT-1	-0.00497132	Contractile_VSMC
																										GSM7668963_NA_ACACCAAGTTTAGACC-1	0	Con	Fibroblasts			GSM7668963_NA_ACGGTCGTCGTTGTGA-1	-0.015974	Proliferating_VSMC
																										GSM7668963_NA_ACACCAATCCCGAGGT-1	0	Con	Fibroblasts			GSM7668963_NA_ACGGTTAAGGTGGTTG-1	0.0551308209178885	Contractile_VSMC
																										GSM7668963_NA_ACACGCGAGGATGCGT-1	0	Con	VSMCs			GSM7668963_NA_ACGGTTACAGACCATT-1	-0.00370213	Contractile_VSMC
																										GSM7668963_NA_ACACGCGAGGTAGACC-1	0	Con	VSMCs			GSM7668963_NA_ACGTAACAGCGACTGA-1	-0.0530423	Contractile_VSMC
																										GSM7668963_NA_ACACGCGCACACGCCA-1	0	Con	VSMCs			GSM7668963_NA_ACGTAACCAAGTAGTA-1	0.0157184531035029	Contractile_VSMC
																										GSM7668963_NA_ACACGCGCAGATTAAG-1	0	Con	BCells			GSM7668963_NA_ACGTAACCAGACCAAG-1	-0.0220328	Contractile_VSMC
																										GSM7668963_NA_ACACGCGGTCAGATTC-1	0	Con	TCells			GSM7668963_NA_ACGTAACGTTCTTGTT-1	0.00750392495568261	Contractile_VSMC
																										GSM7668963_NA_ACACGCGGTTGACTAC-1	0	Con	VSMCs			GSM7668963_NA_ACGTACACACCGCTAG-1	-0.000770233	Contractile_VSMC
																										GSM7668963_NA_ACACGCGGTTGCATAC-1	0	Con	ECs			GSM7668963_NA_ACGTACACAGAGTTGG-1	-0.035416	Contractile_VSMC
																										GSM7668963_NA_ACACGCGTCAAGATAG-1	0.500049544952941	Con	VSMCs			GSM7668963_NA_ACGTACACAGCGTTTA-1	-0.0134613	Contractile_VSMC
																										GSM7668963_NA_ACACGCGTCAAGTCGT-1	0.571852276068648	Con	VSMCs			GSM7668963_NA_ACGTAGTAGACCAAAT-1	-0.00105729	Contractile_VSMC
																										GSM7668963_NA_ACACGCGTCATCTATC-1	0.491544952659683	Con	VSMCs			GSM7668963_NA_ACGTAGTAGGTAGCCA-1	-0.0225304	Contractile_VSMC
																										GSM7668963_NA_ACACGCGTCCATTGGA-1	0.511279368502329	Con	VSMCs			GSM7668963_NA_ACGTAGTCAGCTATAC-1	-0.00595702	Contractile_VSMC
																										GSM7668963_NA_ACACGCGTCTACGCAA-1	0	Con	VSMCs			GSM7668963_NA_ACGTAGTGTGGCCACT-1	-0.0337152	Contractile_VSMC
																										GSM7668963_NA_ACACTGAAGTATGTAG-1	0	Con	VSMCs			GSM7668963_NA_ACGTAGTTCAAAGACA-1	-0.0225159	Contractile_VSMC
																										GSM7668963_NA_ACACTGACAGCACAGA-1	0	Con	VSMCs			GSM7668963_NA_ACGTAGTTCGATAACC-1	0.0280392654504309	Contractile_VSMC
																										GSM7668963_NA_ACACTGACATACATCG-1	0	Con	VSMCs			GSM7668963_NA_ACGTCCTAGAGATCGC-1	0.020703208197001	Contractile_VSMC
																										GSM7668963_NA_ACACTGACATACTGTG-1	0	Con	VSMCs			GSM7668963_NA_ACGTCCTAGCGTGAAC-1	-0.0119002	Contractile_VSMC
																										GSM7668963_NA_ACACTGAGTGGAACCA-1	0	Con	BCells			GSM7668963_NA_ACGTCCTAGGAGTCTG-1	0.00305351725997271	Immune-like_VSMC1
																										GSM7668963_NA_ACACTGAGTGTACGCC-1	0.927659672153522	Con	Fibroblasts			GSM7668963_NA_ACGTCCTAGGTCGTCC-1	-0.00433071	Contractile_VSMC
																										GSM7668963_NA_ACACTGAGTGTTCGAT-1	0	Con	ECs			GSM7668963_NA_ACGTCCTAGTTTGCTG-1	-0.0129017	Contractile_VSMC
																										GSM7668963_NA_ACACTGAGTTGTGGAG-1	0	Con	VSMCs			GSM7668963_NA_ACGTCCTCAGTAGTTC-1	0.00889305451061199	Stressed_VSMC
																										GSM7668963_NA_ACACTGATCCGCACTT-1	0.902622017137063	Con	VSMCs			GSM7668963_NA_ACGTCCTTCCGTACGG-1	0.039716651024765	Contractile_VSMC
																										GSM7668963_NA_ACACTGATCGAGATAA-1	0	Con	VSMCs			GSM7668963_NA_ACGTCCTTCGGACAAG-1	-0.0094289	Contractile_VSMC
																										GSM7668963_NA_ACACTGATCGCATAGT-1	0	Con	VSMCs			GSM7668963_NA_ACGTTCCAGCGCAATG-1	0.00172770583793719	Contractile_VSMC
																										GSM7668963_NA_ACACTGATCTTAGGAC-1	0	Con	VSMCs			GSM7668963_NA_ACGTTCCCACGTAGAG-1	-0.021417	Contractile_VSMC
																										GSM7668963_NA_ACACTGATCTTGGTCC-1	0	Con	NK			GSM7668963_NA_ACGTTCCCAGCGCGTT-1	0.0467482908307255	Stressed_VSMC
																										GSM7668963_NA_ACAGAAAAGCAACAAT-1	0	Con	Fibroblasts			GSM7668963_NA_ACGTTCCTCATGCCGG-1	-0.000681912	Contractile_VSMC
																										GSM7668963_NA_ACAGAAAAGCGGTAGT-1	0	Con	VSMCs			GSM7668963_NA_ACGTTCCTCCATCCGT-1	0.00876507430370431	Contractile_VSMC
																										GSM7668963_NA_ACAGAAAAGTATTGCC-1	0	Con	VSMCs			GSM7668963_NA_ACTACGAAGTAGGAAG-1	-0.0210029	Contractile_VSMC
																										GSM7668963_NA_ACAGAAACAGCCATTA-1	0	Con	VSMCs			GSM7668963_NA_ACTACGACACGAAGAC-1	0.0233748043260185	Contractile_VSMC
																										GSM7668963_NA_ACAGAAACATCATTTC-1	0	Con	VSMCs			GSM7668963_NA_ACTACGATCTCGGCTT-1	-0.00103732	Contractile_VSMC
																										GSM7668963_NA_ACAGAAAGTTAGGAGC-1	0	Con	Fibroblasts			GSM7668963_NA_ACTATCTCACTGTCCT-1	0.0569875179424544	Contractile_VSMC
																										GSM7668963_NA_ACAGAAATCCTATGGA-1	0	Con	Fibroblasts			GSM7668963_NA_ACTATCTCATTGAGCT-1	0.00837577382904675	Contractile_VSMC
																										GSM7668963_NA_ACAGAAATCGTCGATA-1	0	Con	VSMCs			GSM7668963_NA_ACTATCTTCACCATGA-1	-0.0236057	Proliferating_VSMC
																										GSM7668963_NA_ACAGCCGAGTACTCGT-1	0	Con	BCells			GSM7668963_NA_ACTATCTTCATGCGGC-1	0.00877320992362224	Contractile_VSMC
																										GSM7668963_NA_ACAGCCGCAAGACGGT-1	0	Con	VSMCs			GSM7668963_NA_ACTATCTTCGAATGCT-1	0.00625475148057412	Contractile_VSMC
																										GSM7668963_NA_ACAGCCGCAAGTGACG-1	0	Con	VSMCs			GSM7668963_NA_ACTATCTTCGCGGTAC-1	0.0542120640621961	Stressed_VSMC
																										GSM7668963_NA_ACAGCCGCAGACCTGC-1	0	Con	Fibroblasts			GSM7668963_NA_ACTATCTTCGTCCATC-1	0.0492809993936687	Contractile_VSMC
																										GSM7668963_NA_ACAGCCGCAGCTATTG-1	0.719554786407743	Con	VSMCs			GSM7668963_NA_ACTATCTTCTCGGCTT-1	-0.0202859	Contractile_VSMC
																										GSM7668963_NA_ACAGCCGGTCACAGTT-1	0.697627091407326	Con	VSMCs			GSM7668963_NA_ACTATGGAGCTTCGTA-1	-0.00832101	Contractile_VSMC
																										GSM7668963_NA_ACAGCCGGTGATCGTT-1	0.370675021110475	Con	VSMCs			GSM7668963_NA_ACTATGGGTCGATGCC-1	0.0369586885091636	Proliferating_VSMC
																										GSM7668963_NA_ACAGCCGTCCTTGGAA-1	0	Con	Fibroblasts			GSM7668963_NA_ACTATGGGTCGGTACC-1	0.0290397176283212	Contractile_VSMC
																										GSM7668963_NA_ACAGGGAAGGATACAT-1	0	Con	VSMCs			GSM7668963_NA_ACTATGGGTCTTGCGG-1	0.0118692730119691	Contractile_VSMC
																										GSM7668963_NA_ACAGGGACACCACTGG-1	0.43553636420785	Con	VSMCs			GSM7668963_NA_ACTATGGGTGTCTTAG-1	-0.0210405	Contractile_VSMC
																										GSM7668963_NA_ACAGGGAGTGCGTCGT-1	0	Con	ECs			GSM7668963_NA_ACTATGGTCGCGATCG-1	0.0583955099045802	Contractile_VSMC
																										GSM7668963_NA_ACAGGGATCCCATTCG-1	0	Con	VSMCs			GSM7668963_NA_ACTATTCAGCGCCCAT-1	0.00828645312761025	Contractile_VSMC
																										GSM7668963_NA_ACATCCCAGCCGCTTG-1	0	Con	Fibroblasts			GSM7668963_NA_ACTATTCAGGATATAC-1	-0.029544	Contractile_VSMC
																										GSM7668963_NA_ACATCCCAGCTAATGA-1	0	Con	VSMCs			GSM7668963_NA_ACTATTCCATCCTTGC-1	-0.0395245	Fibroblast-like_VSMC
																										GSM7668963_NA_ACATCCCCAATCGCGC-1	0	Con	Fibroblasts			GSM7668963_NA_ACTATTCGTAAGTTAG-1	0.0367064806197981	Contractile_VSMC
																										GSM7668963_NA_ACATCCCCACAGCATT-1	0.477844653050313	Con	VSMCs			GSM7668963_NA_ACTATTCGTACCGGCT-1	-0.0197954	Contractile_VSMC
																										GSM7668963_NA_ACATCCCCAGAGTAAT-1	0	Con	VSMCs			GSM7668963_NA_ACTATTCGTTAGAAAC-1	0.0116280051654101	Contractile_VSMC
																										GSM7668963_NA_ACATCCCGTATCCTCC-1	0	Con	Fibroblasts			GSM7668963_NA_ACTATTCTCTGGCTGG-1	0.00632558830086631	Contractile_VSMC
																										GSM7668963_NA_ACATCCCGTCAAAGTA-1	0.464944684096373	Con	VSMCs			GSM7668963_NA_ACTCCCAAGCTGGAGT-1	-0.011169	Contractile_VSMC
																										GSM7668963_NA_ACATCCCGTGTGTCCG-1	0	Con	Fibroblasts			GSM7668963_NA_ACTCCCAGTATGAGCG-1	0.00875246886874968	Contractile_VSMC
																										GSM7668963_NA_ACATCCCTCGGAGTGA-1	0	Con	VSMCs			GSM7668963_NA_ACTCCCATCCCTTGGT-1	-0.000822926	Contractile_VSMC
																										GSM7668963_NA_ACATCGAAGAAATTCG-1	0	Con	VSMCs			GSM7668963_NA_ACTCTCGAGCAGGCTA-1	-0.0137224	Contractile_VSMC
																										GSM7668963_NA_ACATCGAAGCCAGAGT-1	0	Con	VSMCs			GSM7668963_NA_ACTCTCGCAGTCTGGC-1	-0.00557782	Stressed_VSMC
																										GSM7668963_NA_ACATCGAAGTAAGAGG-1	0	Con	Fibroblasts			GSM7668963_NA_ACTCTCGCAGTGTGCC-1	-0.0030113	Contractile_VSMC
																										GSM7668963_NA_ACATCGAAGTCTGCGC-1	0.48051268158773	Con	VSMCs			GSM7668963_NA_ACTCTCGTCGTGTGAT-1	-0.0205946	Contractile_VSMC
																										GSM7668963_NA_ACATCGACAAATGAAC-1	0	Con	Fibroblasts			GSM7668963_NA_ACTCTCGTCGTTCTAT-1	0.0185901455788113	Contractile_VSMC
																										GSM7668963_NA_ACATCGAGTAACCAGG-1	0	Con	VSMCs			GSM7668963_NA_ACTGATGAGAAGAACG-1	-0.0176063	Stressed_VSMC
																										GSM7668963_NA_ACATCGAGTGGCTGAA-1	0	Con	VSMCs			GSM7668963_NA_ACTGATGAGCGTATAA-1	-0.00829661	Proliferating_VSMC
																										GSM7668963_NA_ACATCGATCCGAACGC-1	0	Con	ECs			GSM7668963_NA_ACTGATGCAGAACGCA-1	-0.0130759	Contractile_VSMC
																										GSM7668963_NA_ACATGCAAGCACCGAA-1	0	Con	VSMCs			GSM7668963_NA_ACTGATGGTCACCCTT-1	0.0172780974381991	Contractile_VSMC
																										GSM7668963_NA_ACATGCAAGTCAGAGC-1	0	Con	VSMCs			GSM7668963_NA_ACTGATGTCGGCTTCT-1	-0.0137134	Contractile_VSMC
																										GSM7668963_NA_ACATGCAAGTCTGGTT-1	0	Con	Fibroblasts			GSM7668963_NA_ACTGATGTCGTCCTCA-1	0.00391432552891403	Proliferating_VSMC
																										GSM7668963_NA_ACATGCAAGTGCTACT-1	0	Con	Fibroblasts			GSM7668963_NA_ACTGCAAAGAAGCGGG-1	0.0263300076211127	Contractile_VSMC
																										GSM7668963_NA_ACATGCACAAGAATGT-1	0	Con	VSMCs			GSM7668963_NA_ACTGCAAAGCTATCCA-1	-0.0152182	Contractile_VSMC
																										GSM7668963_NA_ACATGCACAGGTTCCG-1	0	Con	VSMCs			GSM7668963_NA_ACTGCAATCTAGACAC-1	0.0336902975769864	Fibroblast-like_VSMC
																										GSM7668963_NA_ACATGCAGTACGTGAG-1	0	Con	VSMCs			GSM7668963_NA_ACTGCAATCTGGCCGA-1	-0.049432	Proliferating_VSMC
																										GSM7668963_NA_ACATGCAGTGTCGATT-1	0	Con	Fibroblasts			GSM7668963_NA_ACTGTCCAGAACCGCA-1	-0.00848797	Contractile_VSMC
																										GSM7668963_NA_ACATGCATCACCGGGT-1	1.16120650771208	Con	VSMCs			GSM7668963_NA_ACTGTCCAGATGCTTC-1	0.0182850415335649	Contractile_VSMC
																										GSM7668963_NA_ACATTTCAGAAGTGTT-1	0	Con	Fibroblasts			GSM7668963_NA_ACTGTCCAGGTGCAGT-1	-0.0334121	Contractile_VSMC
																										GSM7668963_NA_ACATTTCAGAGAAGGT-1	0	Con	ECs			GSM7668963_NA_ACTGTCCAGTCTCGTA-1	0.00591008600284561	Stressed_VSMC
																										GSM7668963_NA_ACATTTCAGGTTATAG-1	0	Con	ECs			GSM7668963_NA_ACTGTCCCACAAGCAG-1	0.00494300623616896	Proliferating_VSMC
																										GSM7668963_NA_ACATTTCAGTCACTCA-1	0	Con	VSMCs			GSM7668963_NA_ACTGTCCCAGGTGACA-1	0.0554024138639504	Stressed_VSMC
																										GSM7668963_NA_ACATTTCCAGCGTAGA-1	0	Con	ECs			GSM7668963_NA_ACTGTCCGTTGCTGAT-1	0.0027347407923365	Contractile_VSMC
																										GSM7668963_NA_ACATTTCCATACTTTC-1	0	Con	Fibroblasts			GSM7668963_NA_ACTGTCCTCAACGTGT-1	-0.000172074	Contractile_VSMC
																										GSM7668963_NA_ACATTTCGTATCATGC-1	0.701500602125271	Con	VSMCs			GSM7668963_NA_ACTGTCCTCAGATGCT-1	-0.0222095	Contractile_VSMC
																										GSM7668963_NA_ACATTTCGTTCGGTAT-1	0	Con	MonoMaphDC			GSM7668963_NA_ACTGTCCTCTTGGCTC-1	-0.014483	Contractile_VSMC
																										GSM7668963_NA_ACATTTCTCTCATAGG-1	0	Con	VSMCs			GSM7668963_NA_ACTGTGAAGTCAGAGC-1	0.0107498911733456	Proliferating_VSMC
																										GSM7668963_NA_ACCAAACAGACTTGTC-1	0.352612248375436	Con	VSMCs			GSM7668963_NA_ACTGTGACAGGAGACT-1	-0.0156156	Contractile_VSMC
																										GSM7668963_NA_ACCAAACCAAAGGGTC-1	0	Con	VSMCs			GSM7668963_NA_ACTGTGATCGAGTACT-1	-0.0135332	Contractile_VSMC
																										GSM7668963_NA_ACCAAACCATTGGCAT-1	0	Con	ECs			GSM7668963_NA_ACTTAGGAGTATTCCG-1	0.0123749296157007	Contractile_VSMC
																										GSM7668963_NA_ACCAAACGTCATAAAG-1	0	Con	VSMCs			GSM7668963_NA_ACTTAGGCAACGAGGT-1	-0.00768975	Contractile_VSMC
																										GSM7668963_NA_ACCAAACGTTGGATCT-1	0	Con	VSMCs			GSM7668963_NA_ACTTAGGCACAGTATC-1	0.00613618924555509	Contractile_VSMC
																										GSM7668963_NA_ACCAAACTCTCAACCC-1	0	Con	VSMCs			GSM7668963_NA_ACTTAGGGTTCACCGG-1	-0.0321496	Contractile_VSMC
																										GSM7668963_NA_ACCAAACTCTCAGAAC-1	0.765569484193791	Con	VSMCs			GSM7668963_NA_ACTTAGGTCTAGGCCG-1	0.0438374859354046	Stressed_VSMC
																										GSM7668963_NA_ACCAAACTCTCTCGCA-1	0	Con	Fibroblasts			GSM7668963_NA_ACTTATCAGAGAATCT-1	-0.0195206	Contractile_VSMC
																										GSM7668963_NA_ACCAACAAGAGGGTCT-1	0	Con	VSMCs			GSM7668963_NA_ACTTATCGTATCGGTT-1	-0.0297117	Contractile_VSMC
																										GSM7668963_NA_ACCAACAAGAGTTGTA-1	0	Con	ECs			GSM7668963_NA_ACTTATCTCTCCTGTG-1	0.000108469038854412	Stressed_VSMC
																										GSM7668963_NA_ACCAACACACCCGTAG-1	0	Con	VSMCs			GSM7668963_NA_ACTTCCGCAGAACATA-1	0.00746583682275899	Contractile_VSMC
																										GSM7668963_NA_ACCAACACATACGCAT-1	0	Con	VSMCs			GSM7668963_NA_ACTTCCGCATCGATGT-1	0.0431875697694288	Contractile_VSMC
																										GSM7668963_NA_ACCAACATCCGACGGT-1	0	Con	VSMCs			GSM7668963_NA_ACTTCCGCATGGTACT-1	-0.0181531	Contractile_VSMC
																										GSM7668963_NA_ACCAACATCCTTGAAG-1	0	Con	VSMCs			GSM7668963_NA_ACTTCCGGTATGACAA-1	-0.0319541	Contractile_VSMC
																										GSM7668963_NA_ACCACAAAGACAGCGT-1	0.404550537269109	Con	VSMCs			GSM7668963_NA_ACTTCCGGTCACTCAA-1	0.00365684022623414	Contractile_VSMC
																										GSM7668963_NA_ACCACAAAGCTGACCC-1	0	Con	MonoMaphDC			GSM7668963_NA_ACTTCCGGTGCCCGTA-1	-0.0128823	Contractile_VSMC
																										GSM7668963_NA_ACCACAAAGGTTTACC-1	0	Con	VSMCs			GSM7668963_NA_ACTTCCGTCATCACAG-1	-0.00445454	Contractile_VSMC
																										GSM7668963_NA_ACCACAACATGTACGT-1	0	Con	ECs			GSM7668963_NA_ACTTCCGTCCTACCAC-1	0.0601759878568217	Stressed_VSMC
																										GSM7668963_NA_ACCACAAGTGAGCAGT-1	0	Con	VSMCs			GSM7668963_NA_ACTTCGCAGACGCCCT-1	0.01069567278234	Proliferating_VSMC
																										GSM7668963_NA_ACCACAATCCGAGAAG-1	0	Con	VSMCs			GSM7668963_NA_ACTTCGCAGCAAATCA-1	-0.00156911	Stressed_VSMC
																										GSM7668963_NA_ACCACAATCCTTGACC-1	0	Con	VSMCs			GSM7668963_NA_ACTTCGCAGTAGGATT-1	0.0451099618772333	Contractile_VSMC
																										GSM7668963_NA_ACCACAATCTATTCGT-1	0	Con	Fibroblasts			GSM7668963_NA_ACTTCGCCAACGACTT-1	0.0289333624018129	Proliferating_VSMC
																										GSM7668963_NA_ACCATTTAGACTCTAC-1	0	Con	MonoMaphDC			GSM7668963_NA_ACTTCGCCAAGGTCAG-1	0.0386653627856811	Proliferating_VSMC
																										GSM7668963_NA_ACCATTTAGCATCCTA-1	0	Con	VSMCs			GSM7668963_NA_ACTTCGCCAGAACGCA-1	-0.029249	Contractile_VSMC
																										GSM7668963_NA_ACCATTTAGGAGTATT-1	0	Con	VSMCs			GSM7668963_NA_ACTTCGCGTCAGCTTA-1	-0.00556739	Contractile_VSMC
																										GSM7668963_NA_ACCATTTAGGATTACA-1	0.746600894124603	Con	VSMCs			GSM7668963_NA_ACTTCGCGTGAGGCAT-1	-0.0355148	Contractile_VSMC
																										GSM7668963_NA_ACCATTTCAACAGAGC-1	0	Con	NK			GSM7668963_NA_ACTTCGCTCACCTCTG-1	0.00122156608342923	Contractile_VSMC
																										GSM7668963_NA_ACCATTTCAAGCCCAC-1	0	Con	VSMCs			GSM7668963_NA_ACTTCGCTCCTCTTTC-1	-0.0151649	Contractile_VSMC
																										GSM7668963_NA_ACCATTTCAGTGCCTG-1	0	Con	VSMCs			GSM7668963_NA_ACTTCGCTCGTCGATA-1	-0.0102264	Contractile_VSMC
																										GSM7668963_NA_ACCATTTGTCCACAGC-1	0	Con	VSMCs			GSM7668963_NA_ACTTTCAAGGGCAATC-1	0.0484477012448108	Contractile_VSMC
																										GSM7668963_NA_ACCATTTTCATCAGTG-1	0	Con	Fibroblasts			GSM7668963_NA_ACTTTCACAAGCGCAA-1	0.0615926890743331	Stressed_VSMC
																										GSM7668963_NA_ACCATTTTCCACTAGA-1	0	Con	TCells			GSM7668963_NA_ACTTTCACAGTCACGC-1	-0.00219707	Proliferating_VSMC
																										GSM7668963_NA_ACCATTTTCCGCAGTG-1	0	Con	VSMCs			GSM7668963_NA_ACTTTCACATACTTTC-1	-0.00893171	Contractile_VSMC
																										GSM7668963_NA_ACCATTTTCGGTGTTA-1	0	Con	VSMCs			GSM7668963_NA_ACTTTCACATGCCGCA-1	0.0577529868145486	Stressed_VSMC
																										GSM7668963_NA_ACCATTTTCTCTGACC-1	0	Con	VSMCs			GSM7668963_NA_ACTTTCAGTATCGTAC-1	0.00536870902892206	Contractile_VSMC
																										GSM7668963_NA_ACCATTTTCTGGGATT-1	0	Con	VSMCs			GSM7668963_NA_ACTTTCAGTCCCAAAT-1	0.0357437652421	Contractile_VSMC
																										GSM7668963_NA_ACCCAAAAGGACAAGA-1	0	Con	BCells			GSM7668963_NA_ACTTTCAGTGCGTTTA-1	0.000355888976342792	Contractile_VSMC
																										GSM7668963_NA_ACCCAAAAGGTAAAGG-1	0	Con	VSMCs			GSM7668963_NA_ACTTTCATCGGATTAC-1	-0.00955674	Proliferating_VSMC
																										GSM7668963_NA_ACCCAAAAGGTTCCGC-1	1.05952980033143	Con	VSMCs			GSM7668963_NA_ACTTTCATCTTGTTAC-1	0.0132396639154692	Proliferating_VSMC
																										GSM7668963_NA_ACCCAAACACCTTCCA-1	0	Con	Fibroblasts			GSM7668963_NA_ACTTTGTTCCACTGGG-1	0.0455838314257803	Stressed_VSMC
																										GSM7668963_NA_ACCCAAACAGACCAGA-1	0	Con	MonoMaphDC			GSM7668963_NA_ACTTTGTTCCGCACGA-1	0.0291822628548133	Contractile_VSMC
																										GSM7668963_NA_ACCCAAACAGCTTCGG-1	0.499233933670251	Con	VSMCs			GSM7668963_NA_AGAAATGAGCATTTCG-1	0.038561006827578	Contractile_VSMC
																										GSM7668963_NA_ACCCAAACATCATCCC-1	0	Con	VSMCs			GSM7668963_NA_AGAAATGTCATCGTAG-1	0.0499097240691559	Contractile_VSMC
																										GSM7668963_NA_ACCCAAAGTAATGATG-1	0	Con	BCells			GSM7668963_NA_AGAAATGTCGCCGTGA-1	-0.0269259	Contractile_VSMC
																										GSM7668963_NA_ACCCAAAGTAGGCAAC-1	0	Con	Fibroblasts			GSM7668963_NA_AGAACAAAGATAACAC-1	-0.00357711	Contractile_VSMC
																										GSM7668963_NA_ACCCAAAGTGCGGTAA-1	0	Con	VSMCs			GSM7668963_NA_AGAACAAAGCCTCTCT-1	-0.0405501	Contractile_VSMC
																										GSM7668963_NA_ACCCAAAGTTGCATTG-1	0.812949392104099	Con	VSMCs			GSM7668963_NA_AGAACAAAGCGAACTG-1	0.0702723012201239	Stressed_VSMC
																										GSM7668963_NA_ACCCAAATCCCTGGTT-1	0	Con	VSMCs			GSM7668963_NA_AGAACAAGTGTCCGGT-1	-0.0018641	Contractile_VSMC
																										GSM7668963_NA_ACCCAAATCCGCTTAC-1	0	Con	VSMCs			GSM7668963_NA_AGAACAATCCTACAAG-1	-0.00482197	Contractile_VSMC
																										GSM7668963_NA_ACCCAAATCGGCCTTT-1	0	Con	MonoMaphDC			GSM7668963_NA_AGAACAATCGTACACA-1	0.0308341427939504	Immune-like_VSMC1
																										GSM7668963_NA_ACCCTCACAGAAATCA-1	0	Con	VSMCs			GSM7668963_NA_AGAACCTAGCTAGAGC-1	0.00447418952995455	Contractile_VSMC
																										GSM7668963_NA_ACCCTCAGTAATTGGA-1	0	Con	VSMCs			GSM7668963_NA_AGAACCTAGGTCGTGA-1	0.01245	Contractile_VSMC
																										GSM7668963_NA_ACCCTCAGTCTTTATC-1	0	Con	VSMCs			GSM7668963_NA_AGAACCTAGGTTCAGG-1	0.0308948735691604	Stressed_VSMC
																										GSM7668963_NA_ACCCTCAGTGAGCCAA-1	0	Con	VSMCs			GSM7668963_NA_AGAACCTAGTACCCTA-1	-0.00728457	Stressed_VSMC
																										GSM7668963_NA_ACCCTCAGTTGGGACA-1	0	Con	VSMCs			GSM7668963_NA_AGAACCTAGTCATGCT-1	0.00415691674703314	Contractile_VSMC
																										GSM7668963_NA_ACCCTTGAGCCAGAGT-1	0	Con	VSMCs			GSM7668963_NA_AGAACCTGTATCCTTT-1	0.0366437013607086	Proliferating_VSMC
																										GSM7668963_NA_ACCCTTGAGGTCGTAG-1	0	Con	VSMCs			GSM7668963_NA_AGAACCTTCACACCGG-1	0.0254704136084393	Contractile_VSMC
																										GSM7668963_NA_ACCCTTGAGTTCCTGA-1	0	Con	VSMCs			GSM7668963_NA_AGAACCTTCACATTGG-1	-0.0193667	Contractile_VSMC
																										GSM7668963_NA_ACCCTTGGTGTTAAAG-1	0.454555752088573	Con	VSMCs			GSM7668963_NA_AGAAGCGAGCGCGTTC-1	0.0259123716886949	Contractile_VSMC
																										GSM7668963_NA_ACCCTTGGTTGGGTTT-1	0	Con	VSMCs			GSM7668963_NA_AGAAGCGCATTCCTAT-1	-0.00270879	Contractile_VSMC
																										GSM7668963_NA_ACCCTTGTCGGCTTGG-1	0	Con	VSMCs			GSM7668963_NA_AGAAGCGGTTGGGTTT-1	-0.021518	Contractile_VSMC
																										GSM7668963_NA_ACCCTTGTCTATGTGG-1	0	Con	VSMCs			GSM7668963_NA_AGAAGCGTCTCTCCGA-1	-0.0333758	Contractile_VSMC
																										GSM7668963_NA_ACCGTTCAGAGCAGCT-1	0	Con	VSMCs			GSM7668963_NA_AGAAGTAAGACTCGAG-1	-0.0228043	Contractile_VSMC
																										GSM7668963_NA_ACCGTTCAGAGTCAAT-1	0	Con	Fibroblasts			GSM7668963_NA_AGAAGTAAGGGAGTGG-1	-0.0163662	Contractile_VSMC
																										GSM7668963_NA_ACCGTTCGTAGCGTTT-1	0.617251145873558	Con	VSMCs			GSM7668963_NA_AGACAAAAGACGACGT-1	-0.0524757	Contractile_VSMC
																										GSM7668963_NA_ACCGTTCGTCATACCA-1	0	Con	VSMCs			GSM7668963_NA_AGACAAACAAACAGGC-1	0.00262583985245323	Contractile_VSMC
																										GSM7668963_NA_ACCGTTCGTCATGACT-1	0	Con	VSMCs			GSM7668963_NA_AGACAAACAACTGTGT-1	-0.0123759	Proliferating_VSMC
																										GSM7668963_NA_ACCGTTCGTGCCTAAT-1	0	Con	NK			GSM7668963_NA_AGACAAACATTCGGGC-1	0.0415804254217697	Stressed_VSMC
																										GSM7668963_NA_ACCGTTCGTTAAGTCC-1	0	Con	VSMCs			GSM7668963_NA_AGACAAAGTCTTACTT-1	0.00357919131024305	Fibroblast-like_VSMC
																										GSM7668963_NA_ACCGTTCGTTATAGAG-1	0	Con	VSMCs			GSM7668963_NA_AGACAAAGTCTTGAGT-1	-0.0209785	Contractile_VSMC
																										GSM7668963_NA_ACCGTTCTCGAGCCAC-1	0	Con	VSMCs			GSM7668963_NA_AGACAAAGTTGGGTAG-1	0.0400404291935001	Contractile_VSMC
																										GSM7668963_NA_ACCGTTCTCTCATGCC-1	0	Con	VSMCs			GSM7668963_NA_AGACACTGTAGGCAAC-1	0.0268310366670256	Contractile_VSMC
																										GSM7668963_NA_ACCTACCAGCGTGCTC-1	1.00220658702278	Con	VSMCs			GSM7668963_NA_AGACACTGTTCTTAGG-1	-0.00509942	Contractile_VSMC
																										GSM7668963_NA_ACCTACCAGTATGGAT-1	0	Con	VSMCs			GSM7668963_NA_AGACACTTCTAAACGC-1	-0.0836269	Proliferating_VSMC
																										GSM7668963_NA_ACCTACCAGTTTGTCG-1	0	Con	VSMCs			GSM7668963_NA_AGACAGGAGGCTGTAG-1	-0.00236925	Contractile_VSMC
																										GSM7668963_NA_ACCTACCCATGGAAGC-1	0	Con	ECs			GSM7668963_NA_AGACAGGAGTGAGGTC-1	0.012329876014958	Contractile_VSMC
																										GSM7668963_NA_ACCTACCGTTGAGAGC-1	0	Con	Fibroblasts			GSM7668963_NA_AGACAGGCACACCTTC-1	-0.00980097	Contractile_VSMC
																										GSM7668963_NA_ACCTACCTCACTTCTA-1	0	Con	BCells			GSM7668963_NA_AGACAGGCAGACCAAG-1	-0.00516546	Contractile_VSMC
																										GSM7668963_NA_ACCTACCTCGGTGCAC-1	0	Con	VSMCs			GSM7668963_NA_AGACAGGCATCAGCTA-1	0.0151735981337041	Contractile_VSMC
																										GSM7668963_NA_ACCTGAAAGAAACCAT-1	0	Con	VSMCs			GSM7668963_NA_AGACAGGGTACCCACG-1	-0.00478113	Contractile_VSMC
																										GSM7668963_NA_ACCTGAAAGTCGCCCA-1	0	Con	Fibroblasts			GSM7668963_NA_AGACAGGGTCCCACGA-1	-0.0339283	Contractile_VSMC
																										GSM7668963_NA_ACCTGAACACAGCCTG-1	0	Con	Fibroblasts			GSM7668963_NA_AGACAGGTCCATTGCC-1	-0.0128728	Contractile_VSMC
																										GSM7668963_NA_ACCTGAACACTCCGAG-1	0	Con	VSMCs			GSM7668963_NA_AGACAGGTCTCTTAAC-1	-0.0146259	Contractile_VSMC
																										GSM7668963_NA_ACCTGAAGTTAGGCCC-1	0	Con	Fibroblasts			GSM7668963_NA_AGACCATAGGTAGATT-1	-0.0141019	Contractile_VSMC
																										GSM7668963_NA_ACCTGAATCTTGAACG-1	0	Con	VSMCs			GSM7668963_NA_AGACCATAGTATCCTG-1	-0.0327341	Contractile_VSMC
																										GSM7668963_NA_ACCTGTCAGCAAACAT-1	0	Con	MonoMaphDC			GSM7668963_NA_AGACCATGTATTGCCA-1	-0.00661212	Contractile_VSMC
																										GSM7668963_NA_ACCTGTCAGTGTAGTA-1	0	Con	VSMCs			GSM7668963_NA_AGACCATGTGACAGGT-1	0.0594609941717158	Contractile_VSMC
																										GSM7668963_NA_ACCTGTCCATGCCATA-1	0	Con	BCells			GSM7668963_NA_AGACCATTCACACCCT-1	-0.0347553	Contractile_VSMC
																										GSM7668963_NA_ACCTGTCCATGTCAGT-1	0	Con	VSMCs			GSM7668963_NA_AGACCATTCACAGAGG-1	-0.0183722	Contractile_VSMC
																										GSM7668963_NA_ACCTGTCGTCTAGATC-1	0	Con	MonoMaphDC			GSM7668963_NA_AGACCCGAGGACAGCT-1	-0.00592003	Contractile_VSMC
																										GSM7668963_NA_ACCTGTCGTGGCTACC-1	0	Con	Fibroblasts			GSM7668963_NA_AGACCCGAGGCTTAGG-1	0.00474046467653429	Contractile_VSMC
																										GSM7668963_NA_ACCTGTCTCGTAACCA-1	0.943723075696867	Con	VSMCs			GSM7668963_NA_AGACCCGTCGGACCAC-1	-0.0437821	Contractile_VSMC
																										GSM7668963_NA_ACCTGTCTCTGCACCT-1	0.505053031427408	Con	VSMCs			GSM7668963_NA_AGACTCACAATCGCAT-1	-0.00201488	Contractile_VSMC
																										GSM7668963_NA_ACGATCAAGCAATTCC-1	0.691327162356008	Con	VSMCs			GSM7668963_NA_AGACTCACAATTGCGT-1	-0.0160894	Contractile_VSMC
																										GSM7668963_NA_ACGATCAAGCGCCCAT-1	0	Con	VSMCs			GSM7668963_NA_AGACTCAGTCGTGGAA-1	0.027567467503332	Stressed_VSMC
																										GSM7668963_NA_ACGATCAAGCTGGAGT-1	0	Con	VSMCs			GSM7668963_NA_AGACTCATCACAAGGG-1	-0.00349015	Contractile_VSMC
																										GSM7668963_NA_ACGATCACACAATCTG-1	0	Con	TCells			GSM7668963_NA_AGACTCATCGGTGCAC-1	-0.0130669	Contractile_VSMC
																										GSM7668963_NA_ACGATCACACTGTTCC-1	0	Con	VSMCs			GSM7668963_NA_AGACTCATCTATACTC-1	0.000499306074754677	Stressed_VSMC
																										GSM7668963_NA_ACGATCATCAAACGTC-1	0	Con	VSMCs			GSM7668963_NA_AGAGAATAGCCAGACA-1	-0.0075065	Contractile_VSMC
																										GSM7668963_NA_ACGATCATCACCTTAT-1	0	Con	VSMCs			GSM7668963_NA_AGAGAATCAAAGGATT-1	-0.0387938	Contractile_VSMC
																										GSM7668963_NA_ACGATCATCGCTTTAT-1	0	Con	Fibroblasts			GSM7668963_NA_AGAGAATCAAGTTTGC-1	0.0117838864882684	Contractile_VSMC
																										GSM7668963_NA_ACGATGTAGAATAGTC-1	0	Con	VSMCs			GSM7668963_NA_AGAGAATGTATGCAAA-1	0.0316406880121593	Proliferating_VSMC
																										GSM7668963_NA_ACGATGTAGTAGTGCG-1	0	Con	VSMCs			GSM7668963_NA_AGAGAATTCACTCGAA-1	0.033886081373255	Contractile_VSMC
																										GSM7668963_NA_ACGATGTGTCTCTCAC-1	0	Con	VSMCs			GSM7668963_NA_AGAGAATTCACTGGGC-1	0.0115668322933788	Contractile_VSMC
																										GSM7668963_NA_ACGATGTGTTCGTTCC-1	0	Con	VSMCs			GSM7668963_NA_AGAGAGCAGATGCTTC-1	-0.0232256	Contractile_VSMC
																										GSM7668963_NA_ACGCACGAGCGCTGCT-1	0	Con	Fibroblasts			GSM7668963_NA_AGAGAGCAGGCTCACC-1	-0.0228731	Contractile_VSMC
																										GSM7668963_NA_ACGCACGAGGGCAATC-1	0.685779480902948	Con	VSMCs			GSM7668963_NA_AGAGAGCAGTAGCTCT-1	-0.0209481	Contractile_VSMC
																										GSM7668963_NA_ACGCACGCAGGTATGG-1	0	Con	VSMCs			GSM7668963_NA_AGAGAGCCAAGCTGCC-1	0.00140812378854919	Contractile_VSMC
																										GSM7668963_NA_ACGCACGCATATAGCC-1	0	Con	VSMCs			GSM7668963_NA_AGAGAGCCAGAACTAA-1	-0.0076969	Contractile_VSMC
																										GSM7668963_NA_ACGCACGGTAAGTTGA-1	0	Con	VSMCs			GSM7668963_NA_AGAGAGCGTCCATACA-1	0.00874156239003405	Contractile_VSMC
																										GSM7668963_NA_ACGCACGGTATAGGAT-1	0	Con	BCells			GSM7668963_NA_AGAGCAGAGGACGCTA-1	0.0180759746619242	Contractile_VSMC
																										GSM7668963_NA_ACGCACGGTATTGCCA-1	0	Con	VSMCs			GSM7668963_NA_AGAGCAGCAGGCCCTA-1	-0.0217792	Contractile_VSMC
																										GSM7668963_NA_ACGCACGGTCGTGATT-1	0.680251368219615	Con	VSMCs			GSM7668963_NA_AGAGCAGTCCCGAATA-1	-0.0187052	Contractile_VSMC
																										GSM7668963_NA_ACGCACGGTGGATCAG-1	0	Con	VSMCs			GSM7668963_NA_AGAGCAGTCCGACGGT-1	0.0169127948768875	Contractile_VSMC
																										GSM7668963_NA_ACGCACGTCTTCGTGC-1	0	Con	Fibroblasts			GSM7668963_NA_AGAGCCCAGTTACGTC-1	-0.00398929	Contractile_VSMC
																										GSM7668963_NA_ACGGAAGAGACTCCGC-1	0	Con	VSMCs			GSM7668963_NA_AGAGCCCCAAGCGAGT-1	0.0093625997412301	Contractile_VSMC
																										GSM7668963_NA_ACGGAAGAGGCTCAAG-1	0	Con	Fibroblasts			GSM7668963_NA_AGAGCCCCACATTGTG-1	0.0428565145669426	Contractile_VSMC
																										GSM7668963_NA_ACGGAAGCACACCTAA-1	0	Con	TCells			GSM7668963_NA_AGAGCCCCACGCTGCA-1	-0.0312641	Contractile_VSMC
																										GSM7668963_NA_ACGGAAGCACCAAAGG-1	0	Con	VSMCs			GSM7668963_NA_AGAGCCCGTCGCACGT-1	0.00384283454358155	Contractile_VSMC
																										GSM7668963_NA_ACGGAAGCACGTACAT-1	0.559883776681499	Con	VSMCs			GSM7668963_NA_AGAGCCCGTGAGCAGT-1	0.0180683166348368	Contractile_VSMC
																										GSM7668963_NA_ACGGAAGGTACTCGCG-1	0	Con	Fibroblasts			GSM7668963_NA_AGAGCCCTCTCTGCCA-1	0.0363669752599703	Contractile_VSMC
																										GSM7668963_NA_ACGGAAGGTAGGACTG-1	0	Con	BCells			GSM7668963_NA_AGATAGACAACATACC-1	-0.0136833	Contractile_VSMC
																										GSM7668963_NA_ACGGGTCAGATCGCTT-1	0	Con	MonoMaphDC			GSM7668963_NA_AGATAGAGTCCTTAAG-1	0.0435092765855254	Contractile_VSMC
																										GSM7668963_NA_ACGGGTCAGTCTCTGA-1	0	Con	VSMCs			GSM7668963_NA_AGATAGAGTGTCCGTG-1	-0.00231778	Contractile_VSMC
																										GSM7668963_NA_ACGGGTCCAAGCGAAC-1	0	Con	VSMCs			GSM7668963_NA_AGATAGATCACGACTA-1	-0.007369	Contractile_VSMC
																										GSM7668963_NA_ACGGGTCGTTAAGAAC-1	0	Con	VSMCs			GSM7668963_NA_AGATAGATCTTAGCCC-1	-0.0247152	Contractile_VSMC
																										GSM7668963_NA_ACGGGTCGTTAGAAAC-1	0	Con	VSMCs			GSM7668963_NA_AGATCCACAGCGCTTG-1	-0.0166125	Contractile_VSMC
																										GSM7668963_NA_ACGGGTCTCCAACTGA-1	0	Con	ECs			GSM7668963_NA_AGATCCAGTCAAAGTA-1	-0.0432978	Proliferating_VSMC
																										GSM7668963_NA_ACGGGTCTCTAAGAAG-1	0	Con	VSMCs			GSM7668963_NA_AGATCCATCATGAGAA-1	0.0054512695814253	Contractile_VSMC
																										GSM7668963_NA_ACGGTCGAGTAGGAAG-1	0	Con	TCells			GSM7668963_NA_AGATCCATCCTTCTAA-1	0.0500750264150025	Stressed_VSMC
																										GSM7668963_NA_ACGGTCGCAAAGGTTA-1	0	Con	VSMCs			GSM7668963_NA_AGATCGTAGAGGCCAT-1	0.0147034074124686	Contractile_VSMC
																										GSM7668963_NA_ACGGTCGCAGAACCGA-1	0	Con	ECs			GSM7668963_NA_AGATCGTAGAGTCTTC-1	0.0578331294649242	Contractile_VSMC
																										GSM7668963_NA_ACGGTCGCAGGCAATG-1	0	Con	VSMCs			GSM7668963_NA_AGATCGTCAGACACAG-1	0.0500094301931611	Stressed_VSMC
																										GSM7668963_NA_ACGGTCGGTCAAGCCC-1	0	Con	Fibroblasts			GSM7668963_NA_AGATCGTGTATCATGC-1	-0.00591496	Contractile_VSMC
																										GSM7668963_NA_ACGGTCGGTTACCCTC-1	0	Con	VSMCs			GSM7668963_NA_AGATCGTGTGATACTC-1	-0.00203073	Contractile_VSMC
																										GSM7668963_NA_ACGGTCGTCATTCACT-1	0	Con	VSMCs			GSM7668963_NA_AGATGAAAGTCACTCA-1	0.0420894259462471	Contractile_VSMC
																										GSM7668963_NA_ACGGTCGTCGTTGTGA-1	1.42999	Con	VSMCs			GSM7668963_NA_AGATGAACACTTCAGA-1	0.0295566533926503	Contractile_VSMC
																										GSM7668963_NA_ACGGTTAAGGTGGTTG-1	0	Con	VSMCs			GSM7668963_NA_AGATGAAGTTAGGGAC-1	-0.0510183	Contractile_VSMC
																										GSM7668963_NA_ACGGTTACAATTGCTG-1	0	Con	Fibroblasts			GSM7668963_NA_AGATGAATCCTGGTCT-1	0.0190061657914952	Contractile_VSMC
																										GSM7668963_NA_ACGGTTACAGACCATT-1	0	Con	VSMCs			GSM7668963_NA_AGATGCTCACTGCGTG-1	0.0372499343797322	Contractile_VSMC
																										GSM7668963_NA_ACGGTTATCCGAAGGA-1	0	Con	Fibroblasts			GSM7668963_NA_AGCATCAAGGTTTACC-1	-0.0158451	Contractile_VSMC
																										GSM7668963_NA_ACGGTTATCTGAGGTT-1	0	Con	Fibroblasts			GSM7668963_NA_AGCATCAGTCTGTCCT-1	-0.00188359	Contractile_VSMC
																										GSM7668963_NA_ACGTAACAGCGACTGA-1	0	Con	VSMCs			GSM7668963_NA_AGCATCAGTGGCGCTT-1	0.0216236678911943	Contractile_VSMC
																										GSM7668963_NA_ACGTAACAGGAGAGTA-1	0	Con	BCells			GSM7668963_NA_AGCATCATCAAGCTGT-1	0.0260766240610606	Contractile_VSMC
																										GSM7668963_NA_ACGTAACCAAGTAGTA-1	0	Con	VSMCs			GSM7668963_NA_AGCATCATCCCACAGG-1	0.0557543486697636	Stressed_VSMC
																										GSM7668963_NA_ACGTAACCAGACCAAG-1	0	Con	VSMCs			GSM7668963_NA_AGCCAATAGTTTCTTC-1	0.0381746073766688	Contractile_VSMC
																										GSM7668963_NA_ACGTAACCAGGTGACA-1	0	Con	MonoMaphDC			GSM7668963_NA_AGCCAATCAAGATTGA-1	0.0189440310858978	Contractile_VSMC
																										GSM7668963_NA_ACGTAACCAGTCTACA-1	0	Con	Fibroblasts			GSM7668963_NA_AGCCAATCACACAGAG-1	-0.00191487	Proliferating_VSMC
																										GSM7668963_NA_ACGTAACGTGAGACGT-1	0	Con	Fibroblasts			GSM7668963_NA_AGCCAATCAGGTTACT-1	-0.00552025	Contractile_VSMC
																										GSM7668963_NA_ACGTAACGTTACAGCT-1	0	Con	Fibroblasts			GSM7668963_NA_AGCCAATGTTCCCAAA-1	-0.00379047	Contractile_VSMC
																										GSM7668963_NA_ACGTAACGTTCTTGTT-1	0	Con	VSMCs			GSM7668963_NA_AGCCAATTCACTCGAA-1	-0.0177445	Proliferating_VSMC
																										GSM7668963_NA_ACGTAACTCACTAGCA-1	0	Con	MonoMaphDC			GSM7668963_NA_AGCCACGGTGTCCATA-1	0.0100750463525049	Contractile_VSMC
																										GSM7668963_NA_ACGTACAAGACGCCCT-1	0	Con	ECs			GSM7668963_NA_AGCCACGTCGGATACT-1	-0.0222884	Contractile_VSMC
																										GSM7668963_NA_ACGTACACACCGCTAG-1	0	Con	VSMCs			GSM7668963_NA_AGCCAGCAGGGTATAT-1	0.0172794629498577	Contractile_VSMC
																										GSM7668963_NA_ACGTACACAGAGTTGG-1	0.831245252502311	Con	VSMCs			GSM7668963_NA_AGCCAGCAGGTATTGA-1	0.0161105823755767	Contractile_VSMC
																										GSM7668963_NA_ACGTACACAGCGTTTA-1	0	Con	VSMCs			GSM7668963_NA_AGCCAGCCACTCACTC-1	-0.0340645	Contractile_VSMC
																										GSM7668963_NA_ACGTACATCTCGCGTT-1	0	Con	MonoMaphDC			GSM7668963_NA_AGCCAGCGTAGGTCAG-1	-0.00713756	Contractile_VSMC
																										GSM7668963_NA_ACGTAGTAGACCAAAT-1	0	Con	VSMCs			GSM7668963_NA_AGCCAGCTCGCTCCTA-1	0.0100231585899351	Contractile_VSMC
																										GSM7668963_NA_ACGTAGTAGGTAGCCA-1	0	Con	VSMCs			GSM7668963_NA_AGCGATTAGACATATG-1	-0.051478	Contractile_VSMC
																										GSM7668963_NA_ACGTAGTCAGCTATAC-1	0.490192893061745	Con	VSMCs			GSM7668963_NA_AGCGATTAGCCTCTCT-1	0.0101440292812708	Contractile_VSMC
																										GSM7668963_NA_ACGTAGTGTGGCCACT-1	0	Con	VSMCs			GSM7668963_NA_AGCGATTGTGCATGAG-1	-0.00728521	Proliferating_VSMC
																										GSM7668963_NA_ACGTAGTTCAAAGACA-1	0	Con	VSMCs			GSM7668963_NA_AGCGATTTCGGCATCG-1	-0.0408265	Contractile_VSMC
																										GSM7668963_NA_ACGTAGTTCACTTCTA-1	0	Con	Fibroblasts			GSM7668963_NA_AGCGCCAAGCATCCCG-1	0.0174774439117657	Proliferating_VSMC
																										GSM7668963_NA_ACGTAGTTCCCTAGGG-1	0	Con	Fibroblasts			GSM7668963_NA_AGCGCCAGTGCCGTTG-1	-0.0244306	Contractile_VSMC
																										GSM7668963_NA_ACGTAGTTCGATAACC-1	0.570143810389942	Con	VSMCs			GSM7668963_NA_AGCGCCAGTTTCGGCG-1	-0.0330973	Contractile_VSMC
																										GSM7668963_NA_ACGTAGTTCGGCTGAC-1	0	Con	Fibroblasts			GSM7668963_NA_AGCGCTGGTGACTGAG-1	0.0211976786159051	Contractile_VSMC
																										GSM7668963_NA_ACGTCCTAGAGATCGC-1	0	Con	VSMCs			GSM7668963_NA_AGCGCTGTCCCTCAAC-1	0.0401681806712007	Stressed_VSMC
																										GSM7668963_NA_ACGTCCTAGCGTGAAC-1	0	Con	VSMCs			GSM7668963_NA_AGCGTATCAACTGAAA-1	-0.0112115	Contractile_VSMC
																										GSM7668963_NA_ACGTCCTAGGAGTCTG-1	0	Con	VSMCs			GSM7668963_NA_AGCGTATGTTGCAACT-1	0.00845633568361564	Contractile_VSMC
																										GSM7668963_NA_ACGTCCTAGGTCGTCC-1	0.509363246477991	Con	VSMCs			GSM7668963_NA_AGCGTATTCAGACCTA-1	0.0253970981058012	Contractile_VSMC
																										GSM7668963_NA_ACGTCCTAGTTTGCTG-1	0	Con	VSMCs			GSM7668963_NA_AGCGTATTCGCAGTTA-1	0.0172182120012067	Contractile_VSMC
																										GSM7668963_NA_ACGTCCTCACCCTTGT-1	0	Con	TCells			GSM7668963_NA_AGCGTCGCAATGTCAC-1	0.0211136053292752	Contractile_VSMC
																										GSM7668963_NA_ACGTCCTCACGGCGTT-1	0	Con	ECs			GSM7668963_NA_AGCGTCGCATTCGGGC-1	0.00950129602931677	Contractile_VSMC
																										GSM7668963_NA_ACGTCCTCAGTAGTTC-1	0	Con	VSMCs			GSM7668963_NA_AGCTACAAGGGAGTGG-1	-0.033156	Contractile_VSMC
																										GSM7668963_NA_ACGTCCTCATGACTCA-1	0	Con	TCells			GSM7668963_NA_AGCTACACAATCACGT-1	-0.0161699	Contractile_VSMC
																										GSM7668963_NA_ACGTCCTGTCCACATA-1	0	Con	Fibroblasts			GSM7668963_NA_AGCTACACAGATACTC-1	0.0307235862990644	Contractile_VSMC
																										GSM7668963_NA_ACGTCCTGTGTCTAAC-1	0	Con	Fibroblasts			GSM7668963_NA_AGCTACAGTCCAATCA-1	0.0594206824423422	Stressed_VSMC
																										GSM7668963_NA_ACGTCCTTCCGTACGG-1	0.526616004667416	Con	VSMCs			GSM7668963_NA_AGCTACAGTCGACGCT-1	-0.00949948	Contractile_VSMC
																										GSM7668963_NA_ACGTCCTTCGGACAAG-1	0.616661851274177	Con	VSMCs			GSM7668963_NA_AGCTACAGTTGCCTAA-1	-0.0317396	Contractile_VSMC
																										GSM7668963_NA_ACGTTCCAGCCTGCCA-1	0	Con	Fibroblasts			GSM7668963_NA_AGCTACATCCCAAGTA-1	0.0184128370296224	Proliferating_VSMC
																										GSM7668963_NA_ACGTTCCAGCGCAATG-1	0	Con	VSMCs			GSM7668963_NA_AGCTACATCTTCGATT-1	-0.00295087	Contractile_VSMC
																										GSM7668963_NA_ACGTTCCCACGTAGAG-1	0	Con	VSMCs			GSM7668963_NA_AGCTCAAAGGAACGTC-1	-0.0150205	Contractile_VSMC
																										GSM7668963_NA_ACGTTCCCACTGTGTA-1	0	Con	NK			GSM7668963_NA_AGCTCAAAGTGCCAGA-1	0.00479511864200923	Contractile_VSMC
																										GSM7668963_NA_ACGTTCCCAGCGCGTT-1	0	Con	VSMCs			GSM7668963_NA_AGCTCAACAGTCCCGA-1	0.00215382459174207	Proliferating_VSMC
																										GSM7668963_NA_ACGTTCCGTCCAATCA-1	0	Con	Fibroblasts			GSM7668963_NA_AGCTCAAGTTGGACCC-1	0.0168840899545359	Contractile_VSMC
																										GSM7668963_NA_ACGTTCCTCATGCCGG-1	0.559305250542619	Con	VSMCs			GSM7668963_NA_AGCTTCCAGTACTGGG-1	0.00623492306358177	Contractile_VSMC
																										GSM7668963_NA_ACGTTCCTCCATCCGT-1	0	Con	VSMCs			GSM7668963_NA_AGCTTCCCAATGAGCG-1	0.0198055804114044	Stressed_VSMC
																										GSM7668963_NA_ACGTTCCTCCGTGACG-1	0	Con	TCells			GSM7668963_NA_AGCTTCCCAGCAGAAC-1	-0.0229777	Stressed_VSMC
																										GSM7668963_NA_ACTACGAAGGTCCCGT-1	0	Con	ECs			GSM7668963_NA_AGCTTCCCATGGGAAC-1	-0.00551107	Contractile_VSMC
																										GSM7668963_NA_ACTACGAAGTAGGAAG-1	0.62160840595241	Con	VSMCs			GSM7668963_NA_AGCTTCCTCCACGAAT-1	0.0741109427961059	Contractile_VSMC
																										GSM7668963_NA_ACTACGAAGTCCTGTA-1	0	Con	Fibroblasts			GSM7668963_NA_AGCTTCCTCTTGCGCT-1	0.0221945384043028	Stressed_VSMC
																										GSM7668963_NA_ACTACGACAAATTGCC-1	0	Con	BCells			GSM7668963_NA_AGGAAATAGCTGAAAT-1	0.0206598396332204	Contractile_VSMC
																										GSM7668963_NA_ACTACGACACGAAGAC-1	0	Con	VSMCs			GSM7668963_NA_AGGAAATAGCTGTCCG-1	-0.0206591	Contractile_VSMC
																										GSM7668963_NA_ACTACGAGTTCGGCGT-1	0	Con	Fibroblasts			GSM7668963_NA_AGGAAATCAATGGCCC-1	0.0224301254206287	Contractile_VSMC
																										GSM7668963_NA_ACTACGATCTCGGCTT-1	0	Con	VSMCs			GSM7668963_NA_AGGAAATGTGGCTGAA-1	0.0148567179293014	Contractile_VSMC
																										GSM7668963_NA_ACTATCTAGGAACGTC-1	1.08532436785286	Con	MonoMaphDC			GSM7668963_NA_AGGAAATGTTTCCATT-1	-0.00156063	Stressed_VSMC
																										GSM7668963_NA_ACTATCTCACTGTCCT-1	1.41088301918555	Con	VSMCs			GSM7668963_NA_AGGAATAAGTAGCATA-1	-0.0384583	Contractile_VSMC
																										GSM7668963_NA_ACTATCTCATTGAGCT-1	0.649737810618596	Con	VSMCs			GSM7668963_NA_AGGAATACAGACCATT-1	0.0207585045106079	Contractile_VSMC
																										GSM7668963_NA_ACTATCTGTTACACTG-1	0	Con	ECs			GSM7668963_NA_AGGAATAGTCTCGGGT-1	0.00864873089190507	Stressed_VSMC
																										GSM7668963_NA_ACTATCTTCACCATGA-1	0	Con	VSMCs			GSM7668963_NA_AGGACGAAGCATAGGC-1	-0.0237455	Contractile_VSMC
																										GSM7668963_NA_ACTATCTTCACTCTTA-1	0	Con	TCells			GSM7668963_NA_AGGACGAAGTACTGGG-1	0.0250148991257927	Contractile_VSMC
																										GSM7668963_NA_ACTATCTTCATGCGGC-1	0	Con	VSMCs			GSM7668963_NA_AGGACGAGTACGTAGG-1	0.00787803159282275	Stressed_VSMC
																										GSM7668963_NA_ACTATCTTCGAATGCT-1	0	Con	VSMCs			GSM7668963_NA_AGGACGAGTGCAGATG-1	0.0135968011101306	Contractile_VSMC
																										GSM7668963_NA_ACTATCTTCGCGGTAC-1	0	Con	VSMCs			GSM7668963_NA_AGGACGAGTGTGACCC-1	-0.0233754	Contractile_VSMC
																										GSM7668963_NA_ACTATCTTCGTCCATC-1	0	Con	VSMCs			GSM7668963_NA_AGGACGATCCATTGGA-1	0.0379503869046331	Contractile_VSMC
																										GSM7668963_NA_ACTATCTTCTCGGCTT-1	0	Con	VSMCs			GSM7668963_NA_AGGACGATCCGGACGT-1	-0.014271	Contractile_VSMC
																										GSM7668963_NA_ACTATGGAGCTTCGTA-1	0	Con	VSMCs			GSM7668963_NA_AGGACTTAGACTTCGT-1	-0.00968001	Contractile_VSMC
																										GSM7668963_NA_ACTATGGGTCGATGCC-1	0	Con	VSMCs			GSM7668963_NA_AGGACTTTCTCTTGCG-1	0.0113656154441292	Contractile_VSMC
																										GSM7668963_NA_ACTATGGGTCGGTACC-1	0	Con	VSMCs			GSM7668963_NA_AGGAGGTAGAGATGCC-1	-0.0116727	Contractile_VSMC
																										GSM7668963_NA_ACTATGGGTCTTGCGG-1	0.61717250614207	Con	VSMCs			GSM7668963_NA_AGGAGGTAGGATATGT-1	-0.0273911	Immune-like_VSMC1
																										GSM7668963_NA_ACTATGGGTGTCTTAG-1	0	Con	VSMCs			GSM7668963_NA_AGGAGGTCAACCTAAC-1	-0.0358564	Contractile_VSMC
																										GSM7668963_NA_ACTATGGGTGTTAAAG-1	0	Con	TCells			GSM7668963_NA_AGGAGGTCAATTCTTC-1	0.032111398587627	Contractile_VSMC
																										GSM7668963_NA_ACTATGGTCGCGATCG-1	0.729422773366094	Con	VSMCs			GSM7668963_NA_AGGAGGTGTACCCGCA-1	-0.0423866	Contractile_VSMC
																										GSM7668963_NA_ACTATTCAGCGCCCAT-1	0	Con	VSMCs			GSM7668963_NA_AGGAGGTGTACGGCAA-1	-0.00542105	Contractile_VSMC
																										GSM7668963_NA_ACTATTCAGGATATAC-1	0	Con	VSMCs			GSM7668963_NA_AGGAGGTGTTGTTGTG-1	-0.0579877	Contractile_VSMC
																										GSM7668963_NA_ACTATTCCATCCTTGC-1	0	Con	VSMCs			GSM7668963_NA_AGGATAAAGACTTCAC-1	-0.0299363	Contractile_VSMC
																										GSM7668963_NA_ACTATTCGTAAGTTAG-1	0	Con	VSMCs			GSM7668963_NA_AGGATAAAGTGAGTGC-1	-0.019925	Contractile_VSMC
																										GSM7668963_NA_ACTATTCGTACCGGCT-1	0	Con	VSMCs			GSM7668963_NA_AGGATAACAAGCGATG-1	0.0175093093986264	Contractile_VSMC
																										GSM7668963_NA_ACTATTCGTTAGAAAC-1	0	Con	VSMCs			GSM7668963_NA_AGGATAACATTGCTTT-1	0.022625962124299	Contractile_VSMC
																										GSM7668963_NA_ACTATTCGTTCTTGTT-1	0	Con	Fibroblasts			GSM7668963_NA_AGGATAATCTGGCCGA-1	0.0170869164911735	Stressed_VSMC
																										GSM7668963_NA_ACTATTCTCTGGCTGG-1	0	Con	VSMCs			GSM7668963_NA_AGGATCTCAAATTAGG-1	-0.0102505	Contractile_VSMC
																										GSM7668963_NA_ACTCCCAAGCTGGAGT-1	0	Con	VSMCs			GSM7668963_NA_AGGATCTCACTTGGGC-1	0.039637029265373	Stressed_VSMC
																										GSM7668963_NA_ACTCCCAAGGTTACCT-1	0	Con	Fibroblasts			GSM7668963_NA_AGGATCTCAGCGAACA-1	-0.0168862	Contractile_VSMC
																										GSM7668963_NA_ACTCCCAAGTGATAGT-1	0	Con	Fibroblasts			GSM7668963_NA_AGGATCTCATGGATCT-1	-0.0345559	Contractile_VSMC
																										GSM7668963_NA_ACTCCCAAGTTGCATC-1	0	Con	Fibroblasts			GSM7668963_NA_AGGATCTGTCGATTAC-1	0.0246691917676046	Contractile_VSMC
																										GSM7668963_NA_ACTCCCACATACTTTC-1	0	Con	Fibroblasts			GSM7668963_NA_AGGATCTGTGGAAATT-1	-0.034247	Contractile_VSMC
																										GSM7668963_NA_ACTCCCAGTATGAGCG-1	0	Con	VSMCs			GSM7668963_NA_AGGATCTTCGCTTAAG-1	0.0276864218926489	Contractile_VSMC
																										GSM7668963_NA_ACTCCCATCCCTTGGT-1	0.679291050529597	Con	VSMCs			GSM7668963_NA_AGGATCTTCGTGGCTG-1	-0.0103269	Contractile_VSMC
																										GSM7668963_NA_ACTCCCATCTTTGATC-1	1.07568267543411	Con	Fibroblasts			GSM7668963_NA_AGGCATTAGCAGGCTA-1	0.0103577783842488	Contractile_VSMC
																										GSM7668963_NA_ACTCTCGAGCAGGCTA-1	0	Con	VSMCs			GSM7668963_NA_AGGCATTCAGCGTGCT-1	0.00730728192485139	Contractile_VSMC
																										GSM7668963_NA_ACTCTCGCAGTCTGGC-1	0	Con	VSMCs			GSM7668963_NA_AGGCATTCATGAAGGC-1	-0.0325846	Contractile_VSMC
																										GSM7668963_NA_ACTCTCGCAGTGTGCC-1	0	Con	VSMCs			GSM7668963_NA_AGGCATTTCATGCAGT-1	-0.0687459	Stressed_VSMC
																										GSM7668963_NA_ACTCTCGTCCGATTAG-1	0	Con	MonoMaphDC			GSM7668963_NA_AGGCATTTCGTTCGCT-1	-0.0455226	Contractile_VSMC
																										GSM7668963_NA_ACTCTCGTCGTGTGAT-1	0	Con	VSMCs			GSM7668963_NA_AGGCCACGTTGCAACT-1	-0.00676299	Contractile_VSMC
																										GSM7668963_NA_ACTCTCGTCGTTCTAT-1	1.17693567690668	Con	VSMCs			GSM7668963_NA_AGGCCACTCACAAGGG-1	-0.0360307	Contractile_VSMC
																										GSM7668963_NA_ACTGATGAGAAGAACG-1	0	Con	VSMCs			GSM7668963_NA_AGGCCACTCCCTCTAG-1	0.0571575048259864	Contractile_VSMC
																										GSM7668963_NA_ACTGATGAGCGTATAA-1	0	Con	VSMCs			GSM7668963_NA_AGGCCACTCGGTGTTA-1	-0.00518146	Contractile_VSMC
																										GSM7668963_NA_ACTGATGCAGAACGCA-1	0	Con	VSMCs			GSM7668963_NA_AGGCTGCAGAGGCGTT-1	0.0682024620191242	Contractile_VSMC
																										GSM7668963_NA_ACTGATGGTAGCACGA-1	1.22899559781127	Con	ECs			GSM7668963_NA_AGGCTGCGTAACGCGA-1	0.0201565482597636	Contractile_VSMC
																										GSM7668963_NA_ACTGATGGTCACCCTT-1	0	Con	VSMCs			GSM7668963_NA_AGGCTGCGTCGTACAT-1	0.0337731839543222	Contractile_VSMC
																										GSM7668963_NA_ACTGATGGTCATCAGT-1	0	Con	Fibroblasts			GSM7668963_NA_AGGCTGCTCATTTGCT-1	0.0973054628529023	Stressed_VSMC
																										GSM7668963_NA_ACTGATGTCGCTGTTC-1	0	Con	MonoMaphDC			GSM7668963_NA_AGGCTGCTCGCTGATA-1	0.0148187357435161	Contractile_VSMC
																										GSM7668963_NA_ACTGATGTCGGCTTCT-1	0.612104874050562	Con	VSMCs			GSM7668963_NA_AGGGAGTGTCAGACGA-1	0.0183388824150174	Contractile_VSMC
																										GSM7668963_NA_ACTGATGTCGTCCTCA-1	0	Con	VSMCs			GSM7668963_NA_AGGGAGTTCTCTCGCA-1	0.0121583976457392	Stressed_VSMC
																										GSM7668963_NA_ACTGCAAAGAAGCGGG-1	0	Con	VSMCs			GSM7668963_NA_AGGGCCTAGCTACTGT-1	0.0366928965768383	Contractile_VSMC
																										GSM7668963_NA_ACTGCAAAGCTATCCA-1	0	Con	VSMCs			GSM7668963_NA_AGGGCCTGTACCCGAC-1	-0.011733	Contractile_VSMC
																										GSM7668963_NA_ACTGCAATCCGGTTCT-1	0	Con	ECs			GSM7668963_NA_AGGGCCTGTCCAGCAC-1	0.0387445835200378	Contractile_VSMC
																										GSM7668963_NA_ACTGCAATCTAGACAC-1	0	Con	VSMCs			GSM7668963_NA_AGGGCCTGTCGGTGAA-1	-0.018526	Contractile_VSMC
																										GSM7668963_NA_ACTGCAATCTGGCCGA-1	0	Con	VSMCs			GSM7668963_NA_AGGGCCTGTTGTCCCT-1	-0.0240365	Stressed_VSMC
																										GSM7668963_NA_ACTGTCCAGAACCGCA-1	0.479854567218584	Con	VSMCs			GSM7668963_NA_AGGGCCTTCCTAGCGG-1	-0.0203387	Contractile_VSMC
																										GSM7668963_NA_ACTGTCCAGATGCTTC-1	0.913122483415919	Con	VSMCs			GSM7668963_NA_AGGGCTCAGCGTTAGG-1	0.0211845915197529	Stressed_VSMC
																										GSM7668963_NA_ACTGTCCAGCGAAACC-1	0	Con	Fibroblasts			GSM7668963_NA_AGGGCTCCAACGCATT-1	0.0359930231800753	Contractile_VSMC
																										GSM7668963_NA_ACTGTCCAGGTGCAGT-1	0.55055451004785	Con	VSMCs			GSM7668963_NA_AGGGCTCCATAGTCGT-1	-0.0020183	Contractile_VSMC
																										GSM7668963_NA_ACTGTCCAGTCTCGTA-1	0.604850738119713	Con	VSMCs			GSM7668963_NA_AGGGCTCGTGTTAACC-1	0.00487248595737467	Contractile_VSMC
																										GSM7668963_NA_ACTGTCCAGTGCTAGG-1	0	Con	MonoMaphDC			GSM7668963_NA_AGGGTCCAGCTGTTAC-1	0.00538241356942054	Stressed_VSMC
																										GSM7668963_NA_ACTGTCCAGTTAGAAC-1	0	Con	Fibroblasts			GSM7668963_NA_AGGGTCCCAGCTTTCC-1	0.0175078040549962	Contractile_VSMC
																										GSM7668963_NA_ACTGTCCCACAAGCAG-1	0	Con	VSMCs			GSM7668963_NA_AGGGTCCGTCAAACGG-1	-0.0255325	Contractile_VSMC
																										GSM7668963_NA_ACTGTCCCACCGTGCA-1	0	Con	BCells			GSM7668963_NA_AGGGTCCTCTTACCGC-1	0.00161423553315637	Contractile_VSMC
																										GSM7668963_NA_ACTGTCCCAGCGTACC-1	0	Con	MonoMaphDC			GSM7668963_NA_AGGGTGAGTCATCGCG-1	0.00132365739267801	Contractile_VSMC
																										GSM7668963_NA_ACTGTCCCAGGTGACA-1	0	Con	VSMCs			GSM7668963_NA_AGGGTGAGTTGCGGAA-1	-0.0545409	Contractile_VSMC
																										GSM7668963_NA_ACTGTCCGTAGGCAAC-1	0	Con	ECs			GSM7668963_NA_AGGGTGAGTTTGCAGT-1	0.0194208688497543	Contractile_VSMC
																										GSM7668963_NA_ACTGTCCGTCAAATCC-1	0	Con	MonoMaphDC			GSM7668963_NA_AGGGTGAGTTTGGGTT-1	0.0267624793939488	Contractile_VSMC
																										GSM7668963_NA_ACTGTCCGTTGCTGAT-1	0	Con	VSMCs			GSM7668963_NA_AGGGTGATCTTTGGAG-1	0.0417187465337851	Stressed_VSMC
																										GSM7668963_NA_ACTGTCCTCAACGTGT-1	0	Con	VSMCs			GSM7668963_NA_AGGGTTTCAACCGATT-1	-0.0218005	Contractile_VSMC
																										GSM7668963_NA_ACTGTCCTCAGATGCT-1	0	Con	VSMCs			GSM7668963_NA_AGGGTTTGTCTATGAC-1	0.0380581219371483	Fibroblast-like_VSMC
																										GSM7668963_NA_ACTGTCCTCTATCGTT-1	0	Con	Fibroblasts			GSM7668963_NA_AGGTAGGAGTAGGGTC-1	0.0208618997101874	Stressed_VSMC
																										GSM7668963_NA_ACTGTCCTCTTGGCTC-1	0	Con	VSMCs			GSM7668963_NA_AGGTAGGGTCTCACAA-1	-0.00832861	Contractile_VSMC
																										GSM7668963_NA_ACTGTGAAGTCAGAGC-1	0.496048687009171	Con	VSMCs			GSM7668963_NA_AGGTAGGGTGCACGCT-1	-0.00311384	Contractile_VSMC
																										GSM7668963_NA_ACTGTGACAGGAGACT-1	0	Con	VSMCs			GSM7668963_NA_AGGTCATAGCTTTCTT-1	0.0234875138458248	Contractile_VSMC
																										GSM7668963_NA_ACTGTGATCGAGTACT-1	0	Con	VSMCs			GSM7668963_NA_AGGTCATAGGATATGT-1	0.0374824688432751	Proliferating_VSMC
																										GSM7668963_NA_ACTTAGGAGGTACAGC-1	0	Con	Fibroblasts			GSM7668963_NA_AGGTCATAGGGTTTCT-1	-0.00569942	Contractile_VSMC
																										GSM7668963_NA_ACTTAGGAGTATTCCG-1	0	Con	VSMCs			GSM7668963_NA_AGGTCATCAGAGTCTT-1	0.0148608868941932	Contractile_VSMC
																										GSM7668963_NA_ACTTAGGCAACGAGGT-1	0	Con	VSMCs			GSM7668963_NA_AGGTCATGTCCGTTTC-1	-0.0191507	Contractile_VSMC
																										GSM7668963_NA_ACTTAGGCACAGTATC-1	0	Con	VSMCs			GSM7668963_NA_AGGTCATGTGGCCCAT-1	-0.00620517	Contractile_VSMC
																										GSM7668963_NA_ACTTAGGGTTCACCGG-1	0	Con	VSMCs			GSM7668963_NA_AGGTCATGTTGCAACT-1	-0.00940225	Contractile_VSMC
																										GSM7668963_NA_ACTTAGGGTTCCCACT-1	0	Con	Fibroblasts			GSM7668963_NA_AGGTCATGTTGTTGTG-1	-0.0400665	Contractile_VSMC
																										GSM7668963_NA_ACTTAGGTCTAGGCCG-1	0	Con	VSMCs			GSM7668963_NA_AGGTCATTCCATAGAC-1	-0.00162815	Contractile_VSMC
																										GSM7668963_NA_ACTTAGGTCTTCGATT-1	0	Con	Fibroblasts			GSM7668963_NA_AGGTCTAAGCGTTAGG-1	0.0112519465018349	Stressed_VSMC
																										GSM7668963_NA_ACTTATCAGAGAATCT-1	0	Con	VSMCs			GSM7668963_NA_AGGTCTAAGGACAGTC-1	0.0220412872244519	Contractile_VSMC
																										GSM7668963_NA_ACTTATCAGGCTCCCA-1	0	Con	Fibroblasts			GSM7668963_NA_AGGTCTAAGGCACAAC-1	-0.0208692	Contractile_VSMC
																										GSM7668963_NA_ACTTATCGTATCGGTT-1	0	Con	VSMCs			GSM7668963_NA_AGGTCTAAGTCTAGCT-1	-0.017767	Contractile_VSMC
																										GSM7668963_NA_ACTTATCTCACCGACG-1	0	Con	Fibroblasts			GSM7668963_NA_AGGTCTATCGCGTAGC-1	-0.0318734	Contractile_VSMC
																										GSM7668963_NA_ACTTATCTCAGTGTCA-1	0	Con	TCells			GSM7668963_NA_AGGTCTATCTGGACCG-1	-0.00208598	Contractile_VSMC
																										GSM7668963_NA_ACTTATCTCTCCTGTG-1	0	Con	VSMCs			GSM7668963_NA_AGGTGTTAGCTATCCA-1	-0.0110798	Contractile_VSMC
																										GSM7668963_NA_ACTTCCGCAGAACATA-1	0	Con	VSMCs			GSM7668963_NA_AGGTGTTAGGACAAGA-1	0.00546541961305335	Contractile_VSMC
																										GSM7668963_NA_ACTTCCGCAGCATCTA-1	0	Con	Fibroblasts			GSM7668963_NA_AGGTGTTCACGCGTGT-1	-0.0404584	Contractile_VSMC
																										GSM7668963_NA_ACTTCCGCATCGATGT-1	0	Con	VSMCs			GSM7668963_NA_AGGTGTTGTAAGGAGA-1	0.0361481220492829	Contractile_VSMC
																										GSM7668963_NA_ACTTCCGCATGGTACT-1	0.599506789261022	Con	VSMCs			GSM7668963_NA_AGGTGTTTCGAGAACG-1	0.0244552609464782	Contractile_VSMC
																										GSM7668963_NA_ACTTCCGGTATGACAA-1	0	Con	VSMCs			GSM7668963_NA_AGGTGTTTCGCAGTCG-1	0.0140681731969857	Contractile_VSMC
																										GSM7668963_NA_ACTTCCGGTCACTCAA-1	0	Con	VSMCs			GSM7668963_NA_AGGTTACAGATGGTCG-1	-0.0110353	Contractile_VSMC
																										GSM7668963_NA_ACTTCCGGTGCCCGTA-1	0	Con	VSMCs			GSM7668963_NA_AGGTTACAGCGAGAAA-1	0.00441310441327023	Stressed_VSMC
																										GSM7668963_NA_ACTTCCGGTGCCTAAT-1	0	Con	Fibroblasts			GSM7668963_NA_AGGTTACCAGCTGAAG-1	0.0324539132394808	Contractile_VSMC
																										GSM7668963_NA_ACTTCCGTCATCACAG-1	0	Con	VSMCs			GSM7668963_NA_AGGTTACGTAGGTCAG-1	0.0117096965569056	Stressed_VSMC
																										GSM7668963_NA_ACTTCCGTCCTACCAC-1	0	Con	VSMCs			GSM7668963_NA_AGGTTACGTCCAGGTC-1	-0.0283748	Contractile_VSMC
																										GSM7668963_NA_ACTTCGCAGACGCCCT-1	0.429045445283524	Con	VSMCs			GSM7668963_NA_AGGTTACGTCGTCATA-1	-0.000463117	Contractile_VSMC
																										GSM7668963_NA_ACTTCGCAGCAAATCA-1	0	Con	VSMCs			GSM7668963_NA_AGGTTGTAGAAGCCTG-1	-0.0118218	Contractile_VSMC
																										GSM7668963_NA_ACTTCGCAGGAGCTGT-1	0	Con	MonoMaphDC			GSM7668963_NA_AGGTTGTAGCATCCCG-1	0.064569733419236	Stressed_VSMC
																										GSM7668963_NA_ACTTCGCAGTAGACCG-1	0	Con	ECs			GSM7668963_NA_AGGTTGTCACTGATTG-1	0.0438522028062286	Stressed_VSMC
																										GSM7668963_NA_ACTTCGCAGTAGGATT-1	0	Con	VSMCs			GSM7668963_NA_AGGTTGTGTGGACCTC-1	0.036623552976851	Stressed_VSMC
																										GSM7668963_NA_ACTTCGCAGTGGACGT-1	0	Con	MonoMaphDC			GSM7668963_NA_AGTAACCAGGTCGCCT-1	0.032833449506314	Proliferating_VSMC
																										GSM7668963_NA_ACTTCGCCAACGACTT-1	0	Con	VSMCs			GSM7668963_NA_AGTAACCGTAGGACCA-1	0.0185228411809176	Contractile_VSMC
																										GSM7668963_NA_ACTTCGCCAAGGTCAG-1	0	Con	VSMCs			GSM7668963_NA_AGTAACCGTAGGTAGC-1	0.0363892074982149	Contractile_VSMC
																										GSM7668963_NA_ACTTCGCCAGAACGCA-1	0.529814236817196	Con	VSMCs			GSM7668963_NA_AGTAACCGTCCTTTGC-1	0.0110474650560113	Contractile_VSMC
																										GSM7668963_NA_ACTTCGCGTCAGCTTA-1	0	Con	VSMCs			GSM7668963_NA_AGTAACCTCGGTCACG-1	0.0626970697895465	Immune-like_VSMC1
																										GSM7668963_NA_ACTTCGCGTGAGGCAT-1	0	Con	VSMCs			GSM7668963_NA_AGTACCAAGGTTACAA-1	0.0403211758425899	Contractile_VSMC
																										GSM7668963_NA_ACTTCGCTCACCTCTG-1	0.457135033966277	Con	VSMCs			GSM7668963_NA_AGTACCAGTGAGAGGG-1	0.0572824663123652	Stressed_VSMC
																										GSM7668963_NA_ACTTCGCTCAGTCTTT-1	0	Con	Fibroblasts			GSM7668963_NA_AGTACTGAGTGCACTT-1	0.0265096358481341	Contractile_VSMC
																										GSM7668963_NA_ACTTCGCTCCTCTTTC-1	0	Con	VSMCs			GSM7668963_NA_AGTACTGCACCAGTAT-1	0.0840768540349715	Stressed_VSMC
																										GSM7668963_NA_ACTTCGCTCGTCGATA-1	0	Con	VSMCs			GSM7668963_NA_AGTACTGTCCTGTTGC-1	-0.0103627	Contractile_VSMC
																										GSM7668963_NA_ACTTTCAAGGGCAATC-1	0	Con	VSMCs			GSM7668963_NA_AGTAGCTAGCCACAAG-1	0.0203142801465564	Contractile_VSMC
																										GSM7668963_NA_ACTTTCACAAGCGCAA-1	0	Con	VSMCs			GSM7668963_NA_AGTAGCTCAGCAGATG-1	0.0630904648871389	Contractile_VSMC
																										GSM7668963_NA_ACTTTCACAGTCACGC-1	1.15656834411282	Con	VSMCs			GSM7668963_NA_AGTAGCTGTTGAGAGC-1	-0.0130602	Contractile_VSMC
																										GSM7668963_NA_ACTTTCACATACTTTC-1	0	Con	VSMCs			GSM7668963_NA_AGTAGCTTCCGAGTGC-1	0.0018321320595657	Contractile_VSMC
																										GSM7668963_NA_ACTTTCACATGCCGCA-1	0	Con	VSMCs			GSM7668963_NA_AGTAGCTTCTGAGGTT-1	0.0546436451485985	Stressed_VSMC
																										GSM7668963_NA_ACTTTCAGTATCGTAC-1	1.31571005428817	Con	VSMCs			GSM7668963_NA_AGTAGTCAGAGGGCGA-1	0.00295672618508449	Contractile_VSMC
																										GSM7668963_NA_ACTTTCAGTCCCAAAT-1	0	Con	VSMCs			GSM7668963_NA_AGTAGTCAGGAGATAG-1	-0.0320674	Contractile_VSMC
																										GSM7668963_NA_ACTTTCAGTGCGTTTA-1	0	Con	VSMCs			GSM7668963_NA_AGTAGTCAGGCACAAC-1	-0.0140336	Contractile_VSMC
																										GSM7668963_NA_ACTTTCATCGGATTAC-1	0	Con	VSMCs			GSM7668963_NA_AGTAGTCGTAAGTCAA-1	-0.0236839	Contractile_VSMC
																										GSM7668963_NA_ACTTTCATCGTGGAAG-1	0	Con	BCells			GSM7668963_NA_AGTCAACAGACCAGAC-1	0.0181080781798019	Contractile_VSMC
																										GSM7668963_NA_ACTTTCATCTTGTTAC-1	0	Con	VSMCs			GSM7668963_NA_AGTCAACAGTCTGGAG-1	0.0995312447302342	Stressed_VSMC
																										GSM7668963_NA_ACTTTGTGTCTCGGAC-1	0	Con	Fibroblasts			GSM7668963_NA_AGTCAACCACGTACTA-1	0.00253963964913722	Contractile_VSMC
																										GSM7668963_NA_ACTTTGTTCCACTGGG-1	0.408962085444524	Con	VSMCs			GSM7668963_NA_AGTCAACGTTCCGGTG-1	-0.0108504	Contractile_VSMC
																										GSM7668963_NA_ACTTTGTTCCGCACGA-1	0	Con	VSMCs			GSM7668963_NA_AGTCAACTCCATTCGC-1	-0.0261768	Contractile_VSMC
																										GSM7668963_NA_AGAAATGAGCACCGTC-1	0	Con	Fibroblasts			GSM7668963_NA_AGTCAACTCCCTCATG-1	0.00274405590038137	Contractile_VSMC
																										GSM7668963_NA_AGAAATGAGCATTTCG-1	0	Con	VSMCs			GSM7668963_NA_AGTCACAAGCGTATAA-1	-0.0125451	Contractile_VSMC
																										GSM7668963_NA_AGAAATGTCATCGTAG-1	0	Con	VSMCs			GSM7668963_NA_AGTCACACACCGAATT-1	-0.0571394	Contractile_VSMC
																										GSM7668963_NA_AGAAATGTCGCCGTGA-1	0	Con	VSMCs			GSM7668963_NA_AGTCACACATGACCCG-1	-0.00186393	Contractile_VSMC
																										GSM7668963_NA_AGAAATGTCGTCCTTG-1	0	Con	Fibroblasts			GSM7668963_NA_AGTCACAGTACTGACT-1	-0.0158636	Contractile_VSMC
																										GSM7668963_NA_AGAACAAAGATAACAC-1	0	Con	VSMCs			GSM7668963_NA_AGTCATGAGTGTTCAC-1	-0.00886811	Proliferating_VSMC
																										GSM7668963_NA_AGAACAAAGCCTCTCT-1	0	Con	VSMCs			GSM7668963_NA_AGTCATGCAAGCTGTT-1	0.00768057427596527	Contractile_VSMC
																										GSM7668963_NA_AGAACAAAGCGAACTG-1	0.618433227620982	Con	VSMCs			GSM7668963_NA_AGTCATGGTATGACAA-1	-0.0196041	Contractile_VSMC
																										GSM7668963_NA_AGAACAAAGCTACTGT-1	0	Con	Fibroblasts			GSM7668963_NA_AGTCATGTCGCTTGCT-1	-0.0516131	Contractile_VSMC
																										GSM7668963_NA_AGAACAACAACTACGT-1	0	Con	MonoMaphDC			GSM7668963_NA_AGTCTCCAGATTCGAA-1	-0.0471327	Contractile_VSMC
																										GSM7668963_NA_AGAACAAGTGTCCGGT-1	0.65719250356405	Con	VSMCs			GSM7668963_NA_AGTCTCCAGGCCCAAA-1	-0.00308223	Contractile_VSMC
																										GSM7668963_NA_AGAACAATCCTACAAG-1	0	Con	VSMCs			GSM7668963_NA_AGTCTCCAGGCGTCCT-1	0.0508121712930263	Stressed_VSMC
																										GSM7668963_NA_AGAACAATCGTACACA-1	0	Con	VSMCs			GSM7668963_NA_AGTCTCCAGGGTACAC-1	-0.0112972	Contractile_VSMC
																										GSM7668963_NA_AGAACCTAGCTAGAGC-1	0	Con	VSMCs			GSM7668963_NA_AGTCTCCAGTCCGTCG-1	0.071414255162876	Contractile_VSMC
																										GSM7668963_NA_AGAACCTAGGTCGTGA-1	0	Con	VSMCs			GSM7668963_NA_AGTCTCCCACGACGCT-1	0.0162226250961592	Stressed_VSMC
																										GSM7668963_NA_AGAACCTAGGTTCAGG-1	1.98181008988843	Con	VSMCs			GSM7668963_NA_AGTCTCCCAGCTCGGT-1	-0.0458475	Contractile_VSMC
																										GSM7668963_NA_AGAACCTAGTACCCTA-1	0	Con	VSMCs			GSM7668963_NA_AGTCTCCCATCGTGCG-1	0.0153410917956586	Contractile_VSMC
																										GSM7668963_NA_AGAACCTAGTCATGCT-1	0	Con	VSMCs			GSM7668963_NA_AGTCTCCGTATGCAAA-1	-0.0242487	Contractile_VSMC
																										GSM7668963_NA_AGAACCTCACACCGCA-1	0	Con	BCells			GSM7668963_NA_AGTCTCCTCGTACACA-1	-0.0045639	Contractile_VSMC
																										GSM7668963_NA_AGAACCTGTATCCTTT-1	0.412434486438703	Con	VSMCs			GSM7668963_NA_AGTGACTAGTGCCTCG-1	0.0359065088651381	Proliferating_VSMC
																										GSM7668963_NA_AGAACCTGTCGATGCC-1	0	Con	Fibroblasts			GSM7668963_NA_AGTGACTCACCCAACG-1	-0.030287	Contractile_VSMC
																										GSM7668963_NA_AGAACCTGTTCTATCT-1	0	Con	Fibroblasts			GSM7668963_NA_AGTGACTGTCTAGGCC-1	-0.0104484	Stressed_VSMC
																										GSM7668963_NA_AGAACCTTCACACCGG-1	0.998781530851622	Con	VSMCs			GSM7668963_NA_AGTGACTGTGTAAACA-1	0.00439145713373571	Fibroblast-like_VSMC
																										GSM7668963_NA_AGAACCTTCACATTGG-1	0	Con	VSMCs			GSM7668963_NA_AGTGACTGTTCTTAGG-1	-0.0322879	Stressed_VSMC
																										GSM7668963_NA_AGAACCTTCCAGTTCC-1	0	Con	BCells			GSM7668963_NA_AGTGACTTCTAGTGAC-1	0.0468384733807277	Proliferating_VSMC
																										GSM7668963_NA_AGAACCTTCCTCTCGA-1	0	Con	MonoMaphDC			GSM7668963_NA_AGTGATCAGTTTGGCT-1	0.0449188099343952	Contractile_VSMC
																										GSM7668963_NA_AGAACCTTCTATACGG-1	0	Con	Fibroblasts			GSM7668963_NA_AGTGATCCAGAGTTCT-1	0.0336285536647595	Contractile_VSMC
																										GSM7668963_NA_AGAAGCGAGCGCGTTC-1	0	Con	VSMCs			GSM7668963_NA_AGTGATCGTAGGTAGC-1	-0.0818476	Contractile_VSMC
																										GSM7668963_NA_AGAAGCGAGGCTGGAT-1	0	Con	Fibroblasts			GSM7668963_NA_AGTGATCGTATGTCCA-1	0.0120387932941049	Contractile_VSMC
																										GSM7668963_NA_AGAAGCGCAAATGATG-1	0	Con	TCells			GSM7668963_NA_AGTGCCGAGAGGTTTA-1	0.0118228776245638	Contractile_VSMC
																										GSM7668963_NA_AGAAGCGCATTCCTAT-1	0	Con	VSMCs			GSM7668963_NA_AGTGCCGAGCTGGCCT-1	-0.00689622	Contractile_VSMC
																										GSM7668963_NA_AGAAGCGGTTGGGTTT-1	0	Con	VSMCs			GSM7668963_NA_AGTGCCGAGTAACGTA-1	0.0377805680708863	Contractile_VSMC
																										GSM7668963_NA_AGAAGCGTCTCTCCGA-1	1.27946242960824	Con	VSMCs			GSM7668963_NA_AGTGCCGCACAGCATT-1	0.0323737183102367	Contractile_VSMC
																										GSM7668963_NA_AGAAGTAAGACTCGAG-1	0	Con	VSMCs			GSM7668963_NA_AGTGCCGGTCACTTCC-1	0.0265202887775962	Proliferating_VSMC
																										GSM7668963_NA_AGAAGTAAGAGTGGCT-1	0	Con	TCells			GSM7668963_NA_AGTGCCGTCCGCACGA-1	-0.02158	Contractile_VSMC
																										GSM7668963_NA_AGAAGTAAGATTCGAA-1	0	Con	TCells			GSM7668963_NA_AGTGTTGAGGTGAGAA-1	0.00290731827541656	Contractile_VSMC
																										GSM7668963_NA_AGAAGTAAGGCTTTCA-1	0	Con	Fibroblasts			GSM7668963_NA_AGTGTTGCACATGGTT-1	-0.0349897	Contractile_VSMC
																										GSM7668963_NA_AGAAGTAAGGGAGTGG-1	0	Con	VSMCs			GSM7668963_NA_AGTGTTGGTCGAAACG-1	-0.00970937	Proliferating_VSMC
																										GSM7668963_NA_AGAAGTAGTTTGGGTT-1	0	Con	BCells			GSM7668963_NA_AGTGTTGTCATCGCAA-1	-0.0137888	Contractile_VSMC
																										GSM7668963_NA_AGACAAAAGACGACGT-1	0	Con	VSMCs			GSM7668963_NA_AGTTAGCAGCAATAGT-1	2.87046673951041e-05	Contractile_VSMC
																										GSM7668963_NA_AGACAAAAGCAACTCT-1	0	Con	Fibroblasts			GSM7668963_NA_AGTTAGCAGCTATCTG-1	0.0743341053575085	Stressed_VSMC
																										GSM7668963_NA_AGACAAAAGCGACTAG-1	0	Con	Fibroblasts			GSM7668963_NA_AGTTAGCAGTCACTAC-1	-0.0021637	Contractile_VSMC
																										GSM7668963_NA_AGACAAACAAACAGGC-1	0	Con	VSMCs			GSM7668963_NA_AGTTAGCAGTCGCCCA-1	0.00385355694766584	Contractile_VSMC
																										GSM7668963_NA_AGACAAACAACTGTGT-1	0	Con	VSMCs			GSM7668963_NA_AGTTAGCCAAAGCACG-1	-0.0223166	Contractile_VSMC
																										GSM7668963_NA_AGACAAACAGCTCATA-1	0	Con	Fibroblasts			GSM7668963_NA_AGTTAGCCACTACTTT-1	0.00289086990999482	Contractile_VSMC
																										GSM7668963_NA_AGACAAACATTCGGGC-1	0	Con	VSMCs			GSM7668963_NA_AGTTAGCGTAGCCAGA-1	0.0586087550144294	Stressed_VSMC
																										GSM7668963_NA_AGACAAAGTAGAATAC-1	0	Con	Fibroblasts			GSM7668963_NA_AGTTAGCGTTGTGGCC-1	-0.0210641	Proliferating_VSMC
																										GSM7668963_NA_AGACAAAGTCTTACTT-1	0	Con	VSMCs			GSM7668963_NA_AGTTAGCTCGCAATGT-1	-0.0120347	Contractile_VSMC
																										GSM7668963_NA_AGACAAAGTCTTGAGT-1	0	Con	VSMCs			GSM7668963_NA_AGTTAGCTCGGCCTTT-1	-0.0344069	Contractile_VSMC
																										GSM7668963_NA_AGACAAAGTTGGGTAG-1	0	Con	VSMCs			GSM7668963_NA_AGTTAGCTCTAACGGT-1	0.00616577599639782	Proliferating_VSMC
																										GSM7668963_NA_AGACAAATCGGCATTA-1	0	Con	Fibroblasts			GSM7668963_NA_AGTTCCCAGATACTGA-1	0.00652332105554101	Contractile_VSMC
																										GSM7668963_NA_AGACACTAGATTGAGT-1	0	Con	MonoMaphDC			GSM7668963_NA_AGTTCCCAGTATGCAA-1	-0.00597191	Contractile_VSMC
																										GSM7668963_NA_AGACACTCACCAGCCA-1	0	Con	TCells			GSM7668963_NA_AGTTCCCCAAGCCATT-1	-0.00144334	Contractile_VSMC
																										GSM7668963_NA_AGACACTCATCGATGT-1	0	Con	NK			GSM7668963_NA_AGTTCCCGTCAAACGG-1	-0.0478522	Contractile_VSMC
																										GSM7668963_NA_AGACACTGTAGGCAAC-1	0	Con	VSMCs			GSM7668963_NA_AGTTCCCTCAGAGTGG-1	-0.0154944	Contractile_VSMC
																										GSM7668963_NA_AGACACTGTTCTTAGG-1	0.948478277253625	Con	VSMCs			GSM7668963_NA_AGTTCCCTCCAACCAA-1	-0.0380276	Contractile_VSMC
																										GSM7668963_NA_AGACACTTCTAAACGC-1	0	Con	VSMCs			GSM7668963_NA_AGTTCGAAGTCGGGAT-1	-0.0275739	Contractile_VSMC
																										GSM7668963_NA_AGACAGGAGGCTGTAG-1	0	Con	VSMCs			GSM7668963_NA_AGTTCGACAATGTGGG-1	0.041467848582174	Stressed_VSMC
																										GSM7668963_NA_AGACAGGAGTAATTGG-1	0	Con	Fibroblasts			GSM7668963_NA_AGTTCGACAATTTCGG-1	0.0432974077251647	Contractile_VSMC
																										GSM7668963_NA_AGACAGGAGTGAGGTC-1	0	Con	VSMCs			GSM7668963_NA_AGTTCGACAGGACAGT-1	0.0275692235354936	Contractile_VSMC
																										GSM7668963_NA_AGACAGGCACACCTTC-1	0	Con	VSMCs			GSM7668963_NA_AGTTCGAGTGCATTAC-1	-0.066941	Proliferating_VSMC
																										GSM7668963_NA_AGACAGGCAGACCAAG-1	0	Con	VSMCs			GSM7668963_NA_AGTTCGAGTGCCTTTC-1	-0.00374819	Proliferating_VSMC
																										GSM7668963_NA_AGACAGGCATCAGCTA-1	1.06628897923728	Con	VSMCs			GSM7668963_NA_AGTTCGAGTTTACTGG-1	0.0535153543084315	Stressed_VSMC
																										GSM7668963_NA_AGACAGGGTACCCACG-1	0	Con	VSMCs			GSM7668963_NA_AGTTCGATCCTTCTTC-1	-0.0224606	Contractile_VSMC
																										GSM7668963_NA_AGACAGGGTCCCACGA-1	0.451507715025432	Con	VSMCs			GSM7668963_NA_ATACCGAAGAAAGCGA-1	-0.0263579	Contractile_VSMC
																										GSM7668963_NA_AGACAGGTCCATTGCC-1	0	Con	VSMCs			GSM7668963_NA_ATACCGAAGCGAGTCA-1	0.0524642172948075	Contractile_VSMC
																										GSM7668963_NA_AGACAGGTCTCTTAAC-1	0	Con	VSMCs			GSM7668963_NA_ATACCGACAAGTCCCG-1	-0.0541547	Contractile_VSMC
																										GSM7668963_NA_AGACAGGTCTGGGCAC-1	0	Con	MonoMaphDC			GSM7668963_NA_ATACCGACAGACCATT-1	-0.00017323	Contractile_VSMC
																										GSM7668963_NA_AGACAGGTCTGTAACG-1	0	Con	Fibroblasts			GSM7668963_NA_ATACCGACATCCGGTG-1	0.00346681419686928	Contractile_VSMC
																										GSM7668963_NA_AGACCATAGGTAGATT-1	0	Con	VSMCs			GSM7668963_NA_ATACCGAGTTGGGAAC-1	0.00982217769250661	Contractile_VSMC
																										GSM7668963_NA_AGACCATAGGTTACAA-1	0	Con	Fibroblasts			GSM7668963_NA_ATACCGATCAAACGTC-1	0.0512337731670177	Stressed_VSMC
																										GSM7668963_NA_AGACCATAGTATCCTG-1	1.66986672408026	Con	VSMCs			GSM7668963_NA_ATACCGATCAACGAGG-1	0.0436740140586711	Contractile_VSMC
																										GSM7668963_NA_AGACCATGTATTGCCA-1	0	Con	VSMCs			GSM7668963_NA_ATACCGATCATGAGAA-1	0.0352178751757779	Contractile_VSMC
																										GSM7668963_NA_AGACCATGTGACAGGT-1	0	Con	VSMCs			GSM7668963_NA_ATACCGATCATTCTTG-1	0.00918564559331286	Contractile_VSMC
																										GSM7668963_NA_AGACCATTCACACCCT-1	0	Con	VSMCs			GSM7668963_NA_ATACCTTAGAGGCGTT-1	-0.0441656	Contractile_VSMC
																										GSM7668963_NA_AGACCATTCACAGAGG-1	0	Con	VSMCs			GSM7668963_NA_ATACCTTCAAAGGCGT-1	0.00895302235590655	Contractile_VSMC
																										GSM7668963_NA_AGACCATTCATGTCAG-1	0	Con	MonoMaphDC			GSM7668963_NA_ATACCTTCAAGCGCAA-1	0.0193891945848898	Contractile_VSMC
																										GSM7668963_NA_AGACCCGAGACGGTCA-1	0	Con	Fibroblasts			GSM7668963_NA_ATACCTTCAGCACAAG-1	0.0251318636894736	Contractile_VSMC
																										GSM7668963_NA_AGACCCGAGCCTCGTG-1	0	Con	Fibroblasts			GSM7668963_NA_ATACCTTGTCACCGCA-1	-0.0555589	Contractile_VSMC
																										GSM7668963_NA_AGACCCGAGGACAGCT-1	0	Con	VSMCs			GSM7668963_NA_ATACCTTGTTTCACAG-1	0.0273029591305382	Contractile_VSMC
																										GSM7668963_NA_AGACCCGAGGCTTAGG-1	0	Con	VSMCs			GSM7668963_NA_ATACTTCCATAATGAG-1	0.0350529349345032	Contractile_VSMC
																										GSM7668963_NA_AGACCCGGTGACCGTC-1	0	Con	MonoMaphDC			GSM7668963_NA_ATACTTCGTATGAGCG-1	-0.0235295	Stressed_VSMC
																										GSM7668963_NA_AGACCCGGTGGTTCTA-1	0	Con	Fibroblasts			GSM7668963_NA_ATACTTCGTTCAAAGA-1	-0.0311624	Contractile_VSMC
																										GSM7668963_NA_AGACCCGTCGGACCAC-1	0	Con	VSMCs			GSM7668963_NA_ATAGACCAGCGGATCA-1	-0.0112494	Contractile_VSMC
																										GSM7668963_NA_AGACTCACAACCACAT-1	0	Con	MonoMaphDC			GSM7668963_NA_ATAGACCAGGAAGTCC-1	-0.0234746	Contractile_VSMC
																										GSM7668963_NA_AGACTCACAATCGCAT-1	1.05780857227038	Con	VSMCs			GSM7668963_NA_ATAGACCAGGGCTAAC-1	0.0388733219565347	Stressed_VSMC
																										GSM7668963_NA_AGACTCACAATTGCGT-1	0	Con	VSMCs			GSM7668963_NA_ATAGACCCAGTTTGGT-1	0.00704717526958393	Contractile_VSMC
																										GSM7668963_NA_AGACTCAGTCGTGGAA-1	0	Con	VSMCs			GSM7668963_NA_ATAGACCCATCATCTT-1	0.000223045436843395	Contractile_VSMC
																										GSM7668963_NA_AGACTCATCACAAGGG-1	0	Con	VSMCs			GSM7668963_NA_ATAGACCCATTGTACG-1	-0.0116955	Contractile_VSMC
																										GSM7668963_NA_AGACTCATCGGTGCAC-1	0	Con	VSMCs			GSM7668963_NA_ATAGACCGTCTCTCAC-1	-0.0074382	Contractile_VSMC
																										GSM7668963_NA_AGACTCATCTATACTC-1	0.801668032063864	Con	VSMCs			GSM7668963_NA_ATAGACCGTTTCGACA-1	-0.0264309	Contractile_VSMC
																										GSM7668963_NA_AGAGAATAGCCAGACA-1	0	Con	VSMCs			GSM7668963_NA_ATAGACCTCTTGTGCC-1	0.00146775635001871	Proliferating_VSMC
																										GSM7668963_NA_AGAGAATCAAAGGATT-1	0	Con	VSMCs			GSM7668963_NA_ATAGAGACATAATCGC-1	-0.0152307	Contractile_VSMC
																										GSM7668963_NA_AGAGAATCAAGTTTGC-1	0	Con	VSMCs			GSM7668963_NA_ATAGAGATCAAGGACG-1	0.0333581811865317	Stressed_VSMC
																										GSM7668963_NA_AGAGAATCAATCGCGC-1	0	Con	MonoMaphDC			GSM7668963_NA_ATAGAGATCGTTCCTG-1	-0.0163206	Contractile_VSMC
																										GSM7668963_NA_AGAGAATGTATGCAAA-1	0.550741081459158	Con	VSMCs			GSM7668963_NA_ATAGAGATCTAAGCCA-1	0.00695219465109147	Contractile_VSMC
																										GSM7668963_NA_AGAGAATGTCAGTCTA-1	0	Con	MonoMaphDC			GSM7668963_NA_ATAGGCTAGGATCACG-1	0.0434353805345986	Stressed_VSMC
																										GSM7668963_NA_AGAGAATTCACTCGAA-1	0	Con	VSMCs			GSM7668963_NA_ATAGGCTAGGCCCGTT-1	0.0289727919447887	Contractile_VSMC
																										GSM7668963_NA_AGAGAATTCACTGGGC-1	0	Con	VSMCs			GSM7668963_NA_ATAGGCTAGGTCGTCC-1	0.0220760792777022	Proliferating_VSMC
																										GSM7668963_NA_AGAGAATTCAGCGCAC-1	0	Con	Fibroblasts			GSM7668963_NA_ATAGGCTGTCTTCAAG-1	0.0177396155083164	Contractile_VSMC
																										GSM7668963_NA_AGAGAGCAGACAGCTG-1	0	Con	Fibroblasts			GSM7668963_NA_ATAGGCTTCATGCCGG-1	0.0013596307736974	Contractile_VSMC
																										GSM7668963_NA_AGAGAGCAGATGCTTC-1	0	Con	VSMCs			GSM7668963_NA_ATAGGCTTCTGAGAGG-1	0.00264929941336448	Contractile_VSMC
																										GSM7668963_NA_AGAGAGCAGGCTATCT-1	0	Con	TCells			GSM7668963_NA_ATATCCTGTCGAACAG-1	-0.0118032	Contractile_VSMC
																										GSM7668963_NA_AGAGAGCAGGCTCACC-1	0.378061879714236	Con	VSMCs			GSM7668963_NA_ATATCCTTCCAATGCA-1	-0.020916	Contractile_VSMC
																										GSM7668963_NA_AGAGAGCAGGTCTGGA-1	0	Con	ECs			GSM7668963_NA_ATATCCTTCTGTTCAT-1	0.039980956364028	Contractile_VSMC
																										GSM7668963_NA_AGAGAGCAGTAGCTCT-1	0	Con	VSMCs			GSM7668963_NA_ATCACAGAGAGTCTGG-1	-0.0327505	Contractile_VSMC
																										GSM7668963_NA_AGAGAGCCAAGCTGCC-1	0	Con	VSMCs			GSM7668963_NA_ATCACAGAGCTAGTTC-1	-0.0423282	Contractile_VSMC
																										GSM7668963_NA_AGAGAGCCAGAACTAA-1	0	Con	VSMCs			GSM7668963_NA_ATCACAGCAAGAGAGA-1	0.00262597352294641	Contractile_VSMC
																										GSM7668963_NA_AGAGAGCCAGAGGACT-1	0	Con	BCells			GSM7668963_NA_ATCACAGGTACGGTTT-1	-0.0244854	Contractile_VSMC
																										GSM7668963_NA_AGAGAGCGTCCATACA-1	0	Con	VSMCs			GSM7668963_NA_ATCACAGGTACTCGTA-1	0.0379868742302417	Contractile_VSMC
																										GSM7668963_NA_AGAGAGCTCTGAGAAA-1	0	Con	BCells			GSM7668963_NA_ATCACAGGTAGGAGGG-1	0.0384360056918364	Contractile_VSMC
																										GSM7668963_NA_AGAGCAGAGGACGCTA-1	0	Con	VSMCs			GSM7668963_NA_ATCACAGGTCTTACAG-1	-0.00271789	Proliferating_VSMC
																										GSM7668963_NA_AGAGCAGAGGTTACCT-1	0	Con	Fibroblasts			GSM7668963_NA_ATCACAGGTTTACCTT-1	-0.00689181	Stressed_VSMC
																										GSM7668963_NA_AGAGCAGCAGGCCCTA-1	0	Con	VSMCs			GSM7668963_NA_ATCACAGTCGAGTACT-1	-0.00105828	Contractile_VSMC
																										GSM7668963_NA_AGAGCAGTCCCGAATA-1	0	Con	VSMCs			GSM7668963_NA_ATCACGAAGACTCCGC-1	0.0233705670025332	Contractile_VSMC
																										GSM7668963_NA_AGAGCAGTCCGACGGT-1	0	Con	VSMCs			GSM7668963_NA_ATCACGAAGGCGCTCT-1	-0.0188502	Contractile_VSMC
																										GSM7668963_NA_AGAGCCCAGTTACGTC-1	1.36233143575843	Con	VSMCs			GSM7668963_NA_ATCACGACAGACATCT-1	-0.00128772	Contractile_VSMC
																										GSM7668963_NA_AGAGCCCCAAGCGAGT-1	0	Con	VSMCs			GSM7668963_NA_ATCACGACATCGAACT-1	0.00193147660492844	Proliferating_VSMC
																										GSM7668963_NA_AGAGCCCCACATTGTG-1	0.734407114517141	Con	VSMCs			GSM7668963_NA_ATCACGAGTACAAACA-1	0.0117430605311866	Proliferating_VSMC
																										GSM7668963_NA_AGAGCCCCACGCTGCA-1	0	Con	VSMCs			GSM7668963_NA_ATCACGATCACCTGGG-1	-0.0112916	Contractile_VSMC
																										GSM7668963_NA_AGAGCCCCAGAGATGC-1	0	Con	MonoMaphDC			GSM7668963_NA_ATCACGATCTCCGAAA-1	-0.0356539	Contractile_VSMC
																										GSM7668963_NA_AGAGCCCCAGCTGTCG-1	0	Con	MonoMaphDC			GSM7668963_NA_ATCACTTAGATCCGAG-1	0.034806081570542	Contractile_VSMC
																										GSM7668963_NA_AGAGCCCGTCGCACGT-1	0	Con	VSMCs			GSM7668963_NA_ATCACTTAGTTAACGA-1	0.0129861480200832	Contractile_VSMC
																										GSM7668963_NA_AGAGCCCGTGAGCAGT-1	0	Con	VSMCs			GSM7668963_NA_ATCACTTCAGAACGCA-1	0.00843493713915547	Contractile_VSMC
																										GSM7668963_NA_AGAGCCCGTGCCTGCA-1	0	Con	Fibroblasts			GSM7668963_NA_ATCAGGTAGAGAAGGT-1	-0.0169249	Contractile_VSMC
																										GSM7668963_NA_AGAGCCCTCATGCCCT-1	0	Con	Fibroblasts			GSM7668963_NA_ATCAGGTAGTGGTGAC-1	-0.0141798	Proliferating_VSMC
																										GSM7668963_NA_AGAGCCCTCTCTGCCA-1	0	Con	VSMCs			GSM7668963_NA_ATCAGGTGTTCGTTCC-1	-0.0307857	Contractile_VSMC
																										GSM7668963_NA_AGATAGAAGGGCATGT-1	0	Con	ECs			GSM7668963_NA_ATCAGGTTCGGTACGT-1	0.0196524052584471	Proliferating_VSMC
																										GSM7668963_NA_AGATAGACAACATACC-1	0	Con	VSMCs			GSM7668963_NA_ATCATTCAGGCTTCCG-1	0.00373045430137907	Contractile_VSMC
																										GSM7668963_NA_AGATAGAGTACGGCAA-1	0	Con	Fibroblasts			GSM7668963_NA_ATCATTCAGGGCAGGA-1	0.0171701928681513	Proliferating_VSMC
																										GSM7668963_NA_AGATAGAGTCCTTAAG-1	0	Con	VSMCs			GSM7668963_NA_ATCATTCAGTTAACGA-1	0.0528368042667292	Stressed_VSMC
																										GSM7668963_NA_AGATAGAGTGTCCGTG-1	0.438994260449861	Con	VSMCs			GSM7668963_NA_ATCATTCGTCTCTCTG-1	0.022498739615704	Contractile_VSMC
																										GSM7668963_NA_AGATAGATCACGACTA-1	0	Con	VSMCs			GSM7668963_NA_ATCATTCGTTGCCATA-1	0.017433923528727	Contractile_VSMC
																										GSM7668963_NA_AGATAGATCCAAGCAT-1	0	Con	BCells			GSM7668963_NA_ATCCACCGTTTCAGAC-1	-0.0206682	Contractile_VSMC
																										GSM7668963_NA_AGATAGATCTTAGCCC-1	0	Con	VSMCs			GSM7668963_NA_ATCCACCTCCAAGGGA-1	0.000657163353383097	Contractile_VSMC
																										GSM7668963_NA_AGATCCACAGCGCTTG-1	0	Con	VSMCs			GSM7668963_NA_ATCCACCTCGCTCTCA-1	-0.0290171	Contractile_VSMC
																										GSM7668963_NA_AGATCCAGTCAAAGTA-1	0.427388370007806	Con	VSMCs			GSM7668963_NA_ATCCACCTCGCTGTCT-1	-0.0280125	Contractile_VSMC
																										GSM7668963_NA_AGATCCATCATGAGAA-1	0	Con	VSMCs			GSM7668963_NA_ATCCACCTCGTGACTA-1	-0.0132386	Contractile_VSMC
																										GSM7668963_NA_AGATCCATCCTTCTAA-1	0	Con	VSMCs			GSM7668963_NA_ATCCATTAGGTACCTT-1	-0.00431326	Proliferating_VSMC
																										GSM7668963_NA_AGATCCATCTAGAGCT-1	0	Con	ECs			GSM7668963_NA_ATCCATTAGTCCTGTA-1	0.00952702275925183	Contractile_VSMC
																										GSM7668963_NA_AGATCCATCTCGTGGG-1	0	Con	ECs			GSM7668963_NA_ATCCATTAGTGCAACG-1	-0.025051	Contractile_VSMC
																										GSM7668963_NA_AGATCGTAGAGGCCAT-1	0	Con	VSMCs			GSM7668963_NA_ATCCATTCAAAGGAGA-1	-0.00246648	Contractile_VSMC
																										GSM7668963_NA_AGATCGTAGAGTCTTC-1	0	Con	VSMCs			GSM7668963_NA_ATCCATTCATGGTACT-1	0.00935839501728644	Contractile_VSMC
																										GSM7668963_NA_AGATCGTCAGACACAG-1	0	Con	VSMCs			GSM7668963_NA_ATCCATTGTCGTCGGT-1	0.0237368707972516	Fibroblast-like_VSMC
																										GSM7668963_NA_AGATCGTCATTACGGT-1	0	Con	ECs			GSM7668963_NA_ATCCATTTCACCATCC-1	-0.0072804	Contractile_VSMC
																										GSM7668963_NA_AGATCGTGTATCATGC-1	0.596211337358587	Con	VSMCs			GSM7668963_NA_ATCCCTGCAGTTGTCA-1	0.0127252353859298	Contractile_VSMC
																										GSM7668963_NA_AGATCGTGTGATACTC-1	0	Con	VSMCs			GSM7668963_NA_ATCCCTGGTACCCACG-1	0.00169206979686503	Contractile_VSMC
																										GSM7668963_NA_AGATCGTTCTACTCAT-1	0	Con	Fibroblasts			GSM7668963_NA_ATCCCTGGTCTGTAGT-1	0.0375163739639642	Proliferating_VSMC
																										GSM7668963_NA_AGATGAAAGTCACTCA-1	0	Con	VSMCs			GSM7668963_NA_ATCCCTGTCTAGCATG-1	0.0105116086420923	Contractile_VSMC
																										GSM7668963_NA_AGATGAACACTTCAGA-1	0.414689778151047	Con	VSMCs			GSM7668963_NA_ATCCGTCAGTACAGCG-1	0.0347503283686391	Contractile_VSMC
																										GSM7668963_NA_AGATGAAGTTAGGGAC-1	0	Con	VSMCs			GSM7668963_NA_ATCCGTCAGTAGCAAT-1	0.0242910631815624	Contractile_VSMC
																										GSM7668963_NA_AGATGAATCCGTCCTA-1	0	Con	MonoMaphDC			GSM7668963_NA_ATCCGTCCAGATAAAC-1	0.0203251820244475	Stressed_VSMC
																										GSM7668963_NA_AGATGAATCCTGGTCT-1	1.04881104427285	Con	VSMCs			GSM7668963_NA_ATCCGTCCAGATTCGT-1	0.0357062035023024	Fibroblast-like_VSMC
																										GSM7668963_NA_AGATGAATCGTACACA-1	0	Con	Fibroblasts			GSM7668963_NA_ATCCGTCGTAACACCT-1	0.0787932018512899	Contractile_VSMC
																										GSM7668963_NA_AGATGCTAGCGGGTAT-1	0	Con	Fibroblasts			GSM7668963_NA_ATCCGTCTCCTAGCCT-1	0.00826947629697094	Contractile_VSMC
																										GSM7668963_NA_AGATGCTCAACACAAA-1	0	Con	ECs			GSM7668963_NA_ATCCGTCTCTTAAGGC-1	-0.0513443	Contractile_VSMC
																										GSM7668963_NA_AGATGCTCACTGCGTG-1	0	Con	VSMCs			GSM7668963_NA_ATCCTATCAATAGGGC-1	-0.0749671	Contractile_VSMC
																										GSM7668963_NA_AGATGCTCATCAGTCA-1	0	Con	Fibroblasts			GSM7668963_NA_ATCCTATCACGTTCGG-1	-0.0271675	Contractile_VSMC
																										GSM7668963_NA_AGATGCTGTCGTGTTA-1	0	Con	Fibroblasts			GSM7668963_NA_ATCCTATTCCACTTTA-1	-0.0270839	Contractile_VSMC
																										GSM7668963_NA_AGATGCTTCCGTTGAA-1	0	Con	Fibroblasts			GSM7668963_NA_ATCCTATTCTTACCGC-1	-0.0184847	Contractile_VSMC
																										GSM7668963_NA_AGCATCAAGGTTTACC-1	0	Con	VSMCs			GSM7668963_NA_ATCGATGCATAATCCG-1	0.0124726369890817	Contractile_VSMC
																										GSM7668963_NA_AGCATCAGTCTGTCCT-1	0	Con	VSMCs			GSM7668963_NA_ATCGATGGTTGACTGT-1	-0.0170595	Contractile_VSMC
																										GSM7668963_NA_AGCATCAGTGGCGCTT-1	0	Con	VSMCs			GSM7668963_NA_ATCGATGTCGGTTAGT-1	-0.00870898	Contractile_VSMC
																										GSM7668963_NA_AGCATCATCAAGCTGT-1	0	Con	VSMCs			GSM7668963_NA_ATCGATGTCTACGCGG-1	-0.022971	Contractile_VSMC
																										GSM7668963_NA_AGCATCATCCCACAGG-1	0	Con	VSMCs			GSM7668963_NA_ATCGCCTAGATGTTAG-1	-0.0320489	Contractile_VSMC
																										GSM7668963_NA_AGCATCATCGCCATAA-1	1.35524163777831	Con	MonoMaphDC			GSM7668963_NA_ATCGCCTGTAACACGG-1	-0.0310406	Proliferating_VSMC
																										GSM7668963_NA_AGCCAATAGTTTCTTC-1	0	Con	VSMCs			GSM7668963_NA_ATCGCCTGTCCAGCAC-1	-0.0270069	Contractile_VSMC
																										GSM7668963_NA_AGCCAATCAAGATTGA-1	0.552050720053683	Con	VSMCs			GSM7668963_NA_ATCGCCTGTGCAACGA-1	0.0365901243254598	Proliferating_VSMC
																										GSM7668963_NA_AGCCAATCACACAGAG-1	0.396902364658276	Con	VSMCs			GSM7668963_NA_ATCGCCTGTGCGGCTT-1	-0.00291756	Contractile_VSMC
																										GSM7668963_NA_AGCCAATCACACCGCA-1	0	Con	ECs			GSM7668963_NA_ATCGCCTTCAGCAGAG-1	0.0133221572169855	Contractile_VSMC
																										GSM7668963_NA_AGCCAATCAGGTTACT-1	0	Con	VSMCs			GSM7668963_NA_ATCGCCTTCGAAGGAC-1	0.0524280822311731	Contractile_VSMC
																										GSM7668963_NA_AGCCAATGTACAATAG-1	0	Con	Fibroblasts			GSM7668963_NA_ATCGCCTTCTAAGCGT-1	0.0249808220862754	Contractile_VSMC
																										GSM7668963_NA_AGCCAATGTGTTCCTC-1	0	Con	Fibroblasts			GSM7668963_NA_ATCGCCTTCTGTCGTC-1	-0.0171485	Contractile_VSMC
																										GSM7668963_NA_AGCCAATGTTCCCAAA-1	0	Con	VSMCs			GSM7668963_NA_ATCGCCTTCTTGGAAC-1	-0.0133865	Contractile_VSMC
																										GSM7668963_NA_AGCCAATTCACTCGAA-1	0	Con	VSMCs			GSM7668963_NA_ATCGGATAGCATCAGG-1	0.0160833342309735	Contractile_VSMC
																										GSM7668963_NA_AGCCAATTCATCGTAG-1	0	Con	MonoMaphDC			GSM7668963_NA_ATCGGATCACGCTGCA-1	0.00685141855507221	Contractile_VSMC
																										GSM7668963_NA_AGCCACGAGGTTGCCC-1	0	Con	Fibroblasts			GSM7668963_NA_ATCGGATCAGGTCCCA-1	-0.0422071	Contractile_VSMC
																										GSM7668963_NA_AGCCACGAGTAAACAC-1	0	Con	MonoMaphDC			GSM7668963_NA_ATCGGATGTACGCGTC-1	0.0366958885365821	Contractile_VSMC
																										GSM7668963_NA_AGCCACGGTGTCCATA-1	0	Con	VSMCs			GSM7668963_NA_ATCGGATGTGAAGCGT-1	-0.00173434	Contractile_VSMC
																										GSM7668963_NA_AGCCACGTCGAGAGAC-1	0	Con	Fibroblasts			GSM7668963_NA_ATCGGATGTTGTGTAC-1	0.0485026697430377	Contractile_VSMC
																										GSM7668963_NA_AGCCACGTCGGATACT-1	0	Con	VSMCs			GSM7668963_NA_ATCGGATTCACCATGA-1	0.042647178963154	Contractile_VSMC
																										GSM7668963_NA_AGCCAGCAGCCATATC-1	0	Con	Fibroblasts			GSM7668963_NA_ATCGGATTCAGCAGAG-1	-0.0245573	Contractile_VSMC
																										GSM7668963_NA_AGCCAGCAGCCGGAAT-1	0	Con	ECs			GSM7668963_NA_ATCGGATTCGGATAAA-1	0.0276954828108938	Stressed_VSMC
																										GSM7668963_NA_AGCCAGCAGGGTATAT-1	0	Con	VSMCs			GSM7668963_NA_ATCGGATTCTCTCTAA-1	-0.0117989	Contractile_VSMC
																										GSM7668963_NA_AGCCAGCAGGTATTGA-1	0	Con	VSMCs			GSM7668963_NA_ATCGGATTCTGTGTGA-1	-0.00909389	Contractile_VSMC
																										GSM7668963_NA_AGCCAGCCACTCACTC-1	0	Con	VSMCs			GSM7668963_NA_ATCGGCGAGAGGGCGA-1	0.0328429368085781	Contractile_VSMC
																										GSM7668963_NA_AGCCAGCGTAGGTCAG-1	0	Con	VSMCs			GSM7668963_NA_ATCGGCGAGGTAAGGA-1	-0.0340711	Proliferating_VSMC
																										GSM7668963_NA_AGCCAGCTCGCTCCTA-1	0	Con	VSMCs			GSM7668963_NA_ATCGGCGCACGCGGTT-1	-0.0402104	Contractile_VSMC
																										GSM7668963_NA_AGCGATTAGACATATG-1	0	Con	VSMCs			GSM7668963_NA_ATCGGCGGTTGCTCGG-1	-0.0028796	Contractile_VSMC
																										GSM7668963_NA_AGCGATTAGCCTCTCT-1	0	Con	VSMCs			GSM7668963_NA_ATCGGCGTCGACATCA-1	-0.00989837	Contractile_VSMC
																										GSM7668963_NA_AGCGATTAGTTGTACC-1	0	Con	Fibroblasts			GSM7668963_NA_ATCGTAGCAAAGCGTG-1	0.0319230036581654	Contractile_VSMC
																										GSM7668963_NA_AGCGATTGTGCATGAG-1	0	Con	VSMCs			GSM7668963_NA_ATCGTAGCAACACTAC-1	0.0420879550277798	Stressed_VSMC
																										GSM7668963_NA_AGCGATTTCGGCATCG-1	0	Con	VSMCs			GSM7668963_NA_ATCGTAGTCCATCTGC-1	0.00625989834176346	Stressed_VSMC
																										GSM7668963_NA_AGCGATTTCGTCCTCA-1	0	Con	TCells			GSM7668963_NA_ATCGTAGTCGTACCTC-1	0.0467490119775471	Contractile_VSMC
																										GSM7668963_NA_AGCGCCAAGCATCCCG-1	0	Con	VSMCs			GSM7668963_NA_ATCGTCCAGAATCGCG-1	0.0320232185218881	Stressed_VSMC
																										GSM7668963_NA_AGCGCCACATGGGTCC-1	0	Con	Fibroblasts			GSM7668963_NA_ATCGTCCAGTATAGAC-1	-0.00724527	Contractile_VSMC
																										GSM7668963_NA_AGCGCCAGTGCCGTTG-1	0	Con	VSMCs			GSM7668963_NA_ATCGTCCCAACTGATC-1	0.0240316236741773	Contractile_VSMC
																										GSM7668963_NA_AGCGCCAGTTTCGGCG-1	0	Con	VSMCs			GSM7668963_NA_ATCGTCCCAAGCTCTA-1	0.125742469680929	Stressed_VSMC
																										GSM7668963_NA_AGCGCCATCCAAGGGA-1	0.987280989816135	Con	Fibroblasts			GSM7668963_NA_ATCGTCCCATGTACGT-1	0.00707435967685018	Contractile_VSMC
																										GSM7668963_NA_AGCGCTGAGCCGGAAT-1	0	Con	Fibroblasts			GSM7668963_NA_ATCGTCCGTCCTTGTC-1	-0.00507544	Contractile_VSMC
																										GSM7668963_NA_AGCGCTGAGCTAGATA-1	0	Con	Fibroblasts			GSM7668963_NA_ATCGTCCTCATGCAGT-1	-0.0247588	Contractile_VSMC
																										GSM7668963_NA_AGCGCTGAGGGCCCTT-1	0	Con	MonoMaphDC			GSM7668963_NA_ATCGTCCTCCTGATAG-1	0.0131355418079454	Contractile_VSMC
																										GSM7668963_NA_AGCGCTGCACCAAATC-1	0	Con	Fibroblasts			GSM7668963_NA_ATCGTCCTCGAAGGAC-1	0.00929642716910042	Contractile_VSMC
																										GSM7668963_NA_AGCGCTGGTGACTGAG-1	0	Con	VSMCs			GSM7668963_NA_ATCGTCCTCTGGTCAA-1	-0.010408	Contractile_VSMC
																										GSM7668963_NA_AGCGCTGGTTCCTACC-1	0	Con	ECs			GSM7668963_NA_ATCGTGAAGAATGTTG-1	-0.0374801	Contractile_VSMC
																										GSM7668963_NA_AGCGCTGTCAGCCCAG-1	0	Con	MonoMaphDC			GSM7668963_NA_ATCGTGACAAGATTGA-1	0.0148326029261645	Contractile_VSMC
																										GSM7668963_NA_AGCGCTGTCATGGCCG-1	0	Con	Fibroblasts			GSM7668963_NA_ATCGTGAGTAGAGCTG-1	0.0191538135557546	Fibroblast-like_VSMC
																										GSM7668963_NA_AGCGCTGTCCCTCAAC-1	0	Con	VSMCs			GSM7668963_NA_ATCGTGAGTCGTCGGT-1	-0.0164246	Contractile_VSMC
																										GSM7668963_NA_AGCGCTGTCGCGCCAA-1	0	Con	Fibroblasts			GSM7668963_NA_ATCGTGATCTCAACCC-1	0.00416281961015929	Contractile_VSMC
																										GSM7668963_NA_AGCGTATAGAGTCCGA-1	0	Con	MonoMaphDC			GSM7668963_NA_ATCTCTACAAGACGGT-1	-0.00190387	Immune-like_VSMC1
																										GSM7668963_NA_AGCGTATAGCCTGACC-1	0	Con	BCells			GSM7668963_NA_ATCTCTACACAGCATT-1	0.0112438779696176	Contractile_VSMC
																										GSM7668963_NA_AGCGTATCAACTGAAA-1	0	Con	VSMCs			GSM7668963_NA_ATCTCTACATACCAGT-1	-0.0185391	Proliferating_VSMC
																										GSM7668963_NA_AGCGTATCACCAGACC-1	0.840049810536434	Con	Fibroblasts			GSM7668963_NA_ATCTCTAGTCCTGTCT-1	-0.00280448	Proliferating_VSMC
																										GSM7668963_NA_AGCGTATCACGTGTGC-1	0	Con	Fibroblasts			GSM7668963_NA_ATCTCTAGTGCTGCAC-1	0.0344181231316103	Contractile_VSMC
																										GSM7668963_NA_AGCGTATGTCGGTACC-1	0	Con	Fibroblasts			GSM7668963_NA_ATCTCTATCCGTTTCG-1	-0.0147925	Contractile_VSMC
																										GSM7668963_NA_AGCGTATGTTGCAACT-1	0	Con	VSMCs			GSM7668963_NA_ATCTCTATCGTTAGAC-1	-0.0115368	Contractile_VSMC
																										GSM7668963_NA_AGCGTATTCAGACCTA-1	0.510372701074814	Con	VSMCs			GSM7668963_NA_ATCTCTATCTCCTGTG-1	0.00376648097795127	Contractile_VSMC
																										GSM7668963_NA_AGCGTATTCGCAGTTA-1	0	Con	VSMCs			GSM7668963_NA_ATCTTCAAGATAGGGA-1	0.0149547730497716	Proliferating_VSMC
																										GSM7668963_NA_AGCGTATTCTGGCCGA-1	0	Con	Fibroblasts			GSM7668963_NA_ATCTTCAAGATCGCCC-1	-0.0363045	Contractile_VSMC
																										GSM7668963_NA_AGCGTCGCAATGTCAC-1	0.871919925906831	Con	VSMCs			GSM7668963_NA_ATCTTCACAAGGCCTC-1	0.017874587299463	Contractile_VSMC
																										GSM7668963_NA_AGCGTCGCATTCGGGC-1	0	Con	VSMCs			GSM7668963_NA_ATCTTCACAGCCGTCA-1	-0.0143676	Contractile_VSMC
																										GSM7668963_NA_AGCTACAAGGGAGTGG-1	0.915631239659239	Con	VSMCs			GSM7668963_NA_ATCTTCAGTAGCGATG-1	0.0461458625473143	Contractile_VSMC
																										GSM7668963_NA_AGCTACACAATCACGT-1	0.367069552615082	Con	VSMCs			GSM7668963_NA_ATCTTCAGTATCGATC-1	-0.0520856	Contractile_VSMC
																										GSM7668963_NA_AGCTACACAGATACTC-1	0	Con	VSMCs			GSM7668963_NA_ATCTTCATCCTCAGGG-1	0.0159707193321385	Proliferating_VSMC
																										GSM7668963_NA_AGCTACAGTCCAATCA-1	0	Con	VSMCs			GSM7668963_NA_ATGAAAGAGCTAGAAT-1	-0.0139242	Contractile_VSMC
																										GSM7668963_NA_AGCTACAGTCGACGCT-1	0	Con	VSMCs			GSM7668963_NA_ATGAAAGGTGGAAATT-1	-0.0133047	Contractile_VSMC
																										GSM7668963_NA_AGCTACAGTTGCCTAA-1	0	Con	VSMCs			GSM7668963_NA_ATGAAAGGTTTCGACA-1	-0.0117882	Contractile_VSMC
																										GSM7668963_NA_AGCTACATCCCAAGTA-1	0.424899484191945	Con	VSMCs			GSM7668963_NA_ATGAAAGTCGATGCAT-1	0.0135919988198536	Contractile_VSMC
																										GSM7668963_NA_AGCTACATCTTCGATT-1	0.563543878799819	Con	VSMCs			GSM7668963_NA_ATGAAAGTCTCGCCTA-1	0.0527501883378838	Contractile_VSMC
																										GSM7668963_NA_AGCTCAAAGGAACGTC-1	0	Con	VSMCs			GSM7668963_NA_ATGACCACACAGCCAC-1	-0.0317471	Contractile_VSMC
																										GSM7668963_NA_AGCTCAAAGTGCCAGA-1	0	Con	VSMCs			GSM7668963_NA_ATGACCACACCTCGTT-1	-0.00231677	Contractile_VSMC
																										GSM7668963_NA_AGCTCAAAGTGTACAA-1	0	Con	BCells			GSM7668963_NA_ATGACCAGTGCTATTG-1	0.0219858170216241	Contractile_VSMC
																										GSM7668963_NA_AGCTCAACAGTCCCGA-1	0	Con	VSMCs			GSM7668963_NA_ATGACCATCCATTCGC-1	-0.0276932	Contractile_VSMC
																										GSM7668963_NA_AGCTCAACATGCTGCG-1	0	Con	ECs			GSM7668963_NA_ATGAGGGAGCGACAGT-1	-0.0302371	Contractile_VSMC
																										GSM7668963_NA_AGCTCAAGTTGGACCC-1	0.619778579974102	Con	VSMCs			GSM7668963_NA_ATGAGGGAGGGTTGCA-1	0.0179241791695173	Contractile_VSMC
																										GSM7668963_NA_AGCTTCCAGTACTGGG-1	0	Con	VSMCs			GSM7668963_NA_ATGAGGGAGGTATCTC-1	0.00633450515436698	Contractile_VSMC
																										GSM7668963_NA_AGCTTCCCAATGAGCG-1	0.628346272575196	Con	VSMCs			GSM7668963_NA_ATGAGGGCAACGCATT-1	-0.013671	Contractile_VSMC
																										GSM7668963_NA_AGCTTCCCAGCAGAAC-1	0	Con	VSMCs			GSM7668963_NA_ATGAGGGCATCAGTCA-1	0.0198576479944128	Contractile_VSMC
																										GSM7668963_NA_AGCTTCCCATGGGAAC-1	0	Con	VSMCs			GSM7668963_NA_ATGAGGGCATCGATCA-1	-0.0351879	Contractile_VSMC
																										GSM7668963_NA_AGCTTCCGTGGTGATG-1	0	Con	ECs			GSM7668963_NA_ATGAGGGGTAACACGG-1	-0.0152765	Contractile_VSMC
																										GSM7668963_NA_AGCTTCCTCCACGAAT-1	0.91223005508936	Con	VSMCs			GSM7668963_NA_ATGAGGGGTATCTCTT-1	0.0571833705673125	Stressed_VSMC
																										GSM7668963_NA_AGCTTCCTCTTGCGCT-1	0	Con	VSMCs			GSM7668963_NA_ATGAGGGGTGTATACC-1	-0.00695148	Stressed_VSMC
																										GSM7668963_NA_AGGAAATAGCTGAAAT-1	0	Con	VSMCs			GSM7668963_NA_ATGAGTCCAGCTGTAT-1	0.00816221143172903	Stressed_VSMC
																										GSM7668963_NA_AGGAAATAGCTGTCCG-1	0	Con	VSMCs			GSM7668963_NA_ATGAGTCGTCATCCGG-1	-0.0276198	Contractile_VSMC
																										GSM7668963_NA_AGGAAATCAATGGCCC-1	0	Con	VSMCs			GSM7668963_NA_ATGAGTCGTCTTCAAG-1	-0.0279052	Contractile_VSMC
																										GSM7668963_NA_AGGAAATGTGGCTGAA-1	0	Con	VSMCs			GSM7668963_NA_ATGAGTCTCCTTACCG-1	0.0241153536984485	Contractile_VSMC
																										GSM7668963_NA_AGGAAATGTTTCCATT-1	0	Con	VSMCs			GSM7668963_NA_ATGAGTCTCGTCTCAC-1	-0.0408686	Proliferating_VSMC
																										GSM7668963_NA_AGGAAATTCCTGATAG-1	0	Con	Fibroblasts			GSM7668963_NA_ATGATCGAGCTGTTCA-1	-0.0365102	Proliferating_VSMC
																										GSM7668963_NA_AGGAATAAGTAGCATA-1	0	Con	VSMCs			GSM7668963_NA_ATGATCGAGTCGAATA-1	-0.0346019	Contractile_VSMC
																										GSM7668963_NA_AGGAATACAGACCATT-1	0	Con	VSMCs			GSM7668963_NA_ATGATCGGTCTGTGCG-1	-0.0126467	Stressed_VSMC
																										GSM7668963_NA_AGGAATACAGATACCT-1	0	Con	TCells			GSM7668963_NA_ATGCATGAGTTAACGA-1	-0.0123681	Contractile_VSMC
																										GSM7668963_NA_AGGAATAGTCTCGGGT-1	0	Con	VSMCs			GSM7668963_NA_ATGCATGCACCGCTGA-1	0.0403942903959827	Contractile_VSMC
																										GSM7668963_NA_AGGAATATCACTGAAC-1	0	Con	ECs			GSM7668963_NA_ATGCATGCAGTAGAAT-1	0.00529170009360429	Contractile_VSMC
																										GSM7668963_NA_AGGACGAAGCATAGGC-1	0.539264494266714	Con	VSMCs			GSM7668963_NA_ATGCATGTCATCAGTG-1	-0.0122623	Contractile_VSMC
																										GSM7668963_NA_AGGACGAAGTACTGGG-1	0	Con	VSMCs			GSM7668963_NA_ATGCATGTCTTTCCAA-1	0.0375586928990629	Contractile_VSMC
																										GSM7668963_NA_AGGACGAGTACGTAGG-1	0	Con	VSMCs			GSM7668963_NA_ATGCCTCCAACATCGT-1	0.0183277673157481	Contractile_VSMC
																										GSM7668963_NA_AGGACGAGTGCAGATG-1	0	Con	VSMCs			GSM7668963_NA_ATGCCTCCACCTTCGT-1	0.0128067489387051	Contractile_VSMC
																										GSM7668963_NA_AGGACGAGTGTGACCC-1	0.971924229733531	Con	VSMCs			GSM7668963_NA_ATGCCTCGTACTGCGC-1	0.00821641192997149	Contractile_VSMC
																										GSM7668963_NA_AGGACGATCCATTGGA-1	0	Con	VSMCs			GSM7668963_NA_ATGCCTCGTCCATACA-1	-0.0234932	Contractile_VSMC
																										GSM7668963_NA_AGGACGATCCGGACGT-1	0	Con	VSMCs			GSM7668963_NA_ATGCCTCTCACCTCTG-1	0.0143150356794907	Contractile_VSMC
																										GSM7668963_NA_AGGACTTAGACTTCGT-1	0	Con	VSMCs			GSM7668963_NA_ATGCCTCTCTATCGCC-1	-0.0234587	Contractile_VSMC
																										GSM7668963_NA_AGGACTTGTCGTGATT-1	0	Con	ECs			GSM7668963_NA_ATGCGATGTAAGGCTG-1	-0.0176051	Contractile_VSMC
																										GSM7668963_NA_AGGACTTGTGAGTTTC-1	0	Con	Fibroblasts			GSM7668963_NA_ATGCGATGTGCATGAG-1	0.0632776365000703	Contractile_VSMC
																										GSM7668963_NA_AGGACTTTCCATCTAT-1	0	Con	Fibroblasts			GSM7668963_NA_ATGCGATTCACCTTAT-1	-0.0136712	Proliferating_VSMC
																										GSM7668963_NA_AGGACTTTCTCTCTAA-1	0	Con	Fibroblasts			GSM7668963_NA_ATGCGATTCCCAACTC-1	-0.0172477	Contractile_VSMC
																										GSM7668963_NA_AGGACTTTCTCTTGCG-1	0	Con	VSMCs			GSM7668963_NA_ATGCGATTCTTCCCAG-1	0.039709467082039	Contractile_VSMC
																										GSM7668963_NA_AGGAGGTAGAGATGCC-1	0	Con	VSMCs			GSM7668963_NA_ATGGAGGGTCTACAAC-1	0.00424567377065049	Contractile_VSMC
																										GSM7668963_NA_AGGAGGTAGGATATGT-1	0.716648443332939	Con	VSMCs			GSM7668963_NA_ATGGAGGTCGGAGTGA-1	-0.0103141	Stressed_VSMC
																										GSM7668963_NA_AGGAGGTCAACCTAAC-1	0	Con	VSMCs			GSM7668963_NA_ATGGAGGTCTTAGCAG-1	-0.000976077	Contractile_VSMC
																										GSM7668963_NA_AGGAGGTCAATTCTTC-1	1.09555499531238	Con	VSMCs			GSM7668963_NA_ATGGATCCATACCACA-1	-0.0108185	Contractile_VSMC
																										GSM7668963_NA_AGGAGGTCATTCTTCA-1	0	Con	ECs			GSM7668963_NA_ATGGATCGTGTCTCCT-1	0.00250996104477584	Contractile_VSMC
																										GSM7668963_NA_AGGAGGTGTACCCGCA-1	0	Con	VSMCs			GSM7668963_NA_ATGGATCTCATAGGCT-1	0.0131212201569201	Proliferating_VSMC
																										GSM7668963_NA_AGGAGGTGTACGGCAA-1	0	Con	VSMCs			GSM7668963_NA_ATGGATCTCGAGCACC-1	-0.00720537	Contractile_VSMC
																										GSM7668963_NA_AGGAGGTGTTGTTGTG-1	0	Con	VSMCs			GSM7668963_NA_ATGGATCTCGCGATCG-1	0.0122478908939197	Contractile_VSMC
																										GSM7668963_NA_AGGAGGTGTTTACCTT-1	0	Con	ECs			GSM7668963_NA_ATGGATCTCTGGAGAG-1	-0.0194683	Contractile_VSMC
																										GSM7668963_NA_AGGAGGTTCAACACCA-1	0	Con	Fibroblasts			GSM7668963_NA_ATGGGAGAGCGCCATC-1	0.00162753284348125	Contractile_VSMC
																										GSM7668963_NA_AGGAGGTTCTAGCAAC-1	0	Con	NK			GSM7668963_NA_ATGGGAGCACGCGGTT-1	-0.00109591	Contractile_VSMC
																										GSM7668963_NA_AGGATAAAGACTTCAC-1	0	Con	VSMCs			GSM7668963_NA_ATGGGAGGTGACAACG-1	0.0291073135170574	Proliferating_VSMC
																										GSM7668963_NA_AGGATAAAGGTTTACC-1	0	Con	TCells			GSM7668963_NA_ATGGGAGGTGCATACT-1	-0.00729599	Contractile_VSMC
																										GSM7668963_NA_AGGATAAAGTGAGTGC-1	0.499361193875291	Con	VSMCs			GSM7668963_NA_ATGGGTTAGAGTGGCT-1	-0.0296198	Contractile_VSMC
																										GSM7668963_NA_AGGATAACAAGCGATG-1	0.759770652628877	Con	VSMCs			GSM7668963_NA_ATGGGTTAGGTCACCC-1	-0.013801	Contractile_VSMC
																										GSM7668963_NA_AGGATAACATTGCTTT-1	1.54981001079568	Con	VSMCs			GSM7668963_NA_ATGGGTTAGTCGAATA-1	0.0373139487063657	Proliferating_VSMC
																										GSM7668963_NA_AGGATAATCCATACTT-1	0	Con	Fibroblasts			GSM7668963_NA_ATGGGTTCACTGAGTT-1	-0.00277634	Proliferating_VSMC
																										GSM7668963_NA_AGGATAATCCTCTGCA-1	0	Con	Fibroblasts			GSM7668963_NA_ATGGGTTCAGAGGCTA-1	-0.0455529	Contractile_VSMC
																										GSM7668963_NA_AGGATAATCTGGCCGA-1	0	Con	VSMCs			GSM7668963_NA_ATGGGTTCAGCAGGAT-1	0.0443435702588553	Contractile_VSMC
																										GSM7668963_NA_AGGATCTCAAATTAGG-1	0	Con	VSMCs			GSM7668963_NA_ATGGGTTCAGGCTACC-1	-0.0528259	Proliferating_VSMC
																										GSM7668963_NA_AGGATCTCACTTGGGC-1	0.794616640724805	Con	VSMCs			GSM7668963_NA_ATGGGTTGTCCTATAG-1	-0.0282037	Contractile_VSMC
																										GSM7668963_NA_AGGATCTCAGCGAACA-1	0.576665076934289	Con	VSMCs			GSM7668963_NA_ATGGGTTTCCCTCGAT-1	-0.0481775	Contractile_VSMC
																										GSM7668963_NA_AGGATCTCATGGATCT-1	0	Con	VSMCs			GSM7668963_NA_ATGGTTGAGATCGCTT-1	0.0180678475335231	Contractile_VSMC
																										GSM7668963_NA_AGGATCTGTCGATTAC-1	0	Con	VSMCs			GSM7668963_NA_ATGGTTGCAACACACT-1	-0.0266727	Contractile_VSMC
																										GSM7668963_NA_AGGATCTGTGGAAATT-1	0	Con	VSMCs			GSM7668963_NA_ATGGTTGCATCACAGT-1	-0.00688655	Proliferating_VSMC
																										GSM7668963_NA_AGGATCTTCGCTTAAG-1	0.810097784635753	Con	VSMCs			GSM7668963_NA_ATGGTTGGTCTCCCTA-1	0.00553345801541208	Contractile_VSMC
																										GSM7668963_NA_AGGATCTTCGTGGCTG-1	0	Con	VSMCs			GSM7668963_NA_ATGGTTGTCTATCGGA-1	0.0194545199355223	Contractile_VSMC
																										GSM7668963_NA_AGGATCTTCTCGGTCT-1	0	Con	ECs			GSM7668963_NA_ATGGTTGTCTGACAGT-1	-0.0460803	Contractile_VSMC
																										GSM7668963_NA_AGGCATTAGCAGGCTA-1	0	Con	VSMCs			GSM7668963_NA_ATGTCCCCAAAGGCTG-1	-0.0381353	Contractile_VSMC
																										GSM7668963_NA_AGGCATTCACAAACGG-1	0	Con	MonoMaphDC			GSM7668963_NA_ATGTCCCCAGGAATAT-1	0.0577712405135414	Stressed_VSMC
																										GSM7668963_NA_AGGCATTCAGCGTGCT-1	0.49051178566681	Con	VSMCs			GSM7668963_NA_ATGTCCCGTGATACCT-1	-0.000653805	Contractile_VSMC
																										GSM7668963_NA_AGGCATTCATGAAGGC-1	0	Con	VSMCs			GSM7668963_NA_ATGTCCCGTGGTTCTA-1	-0.0354503	Contractile_VSMC
																										GSM7668963_NA_AGGCATTTCATGCAGT-1	0	Con	VSMCs			GSM7668963_NA_ATGTCTTCAGCACACC-1	0.0910784264008202	Stressed_VSMC
																										GSM7668963_NA_AGGCATTTCGTTCGCT-1	0.679482888811742	Con	VSMCs			GSM7668963_NA_ATGTCTTGTATCGCGC-1	0.0210961186584756	Proliferating_VSMC
																										GSM7668963_NA_AGGCCACGTCGTCATA-1	0	Con	Fibroblasts			GSM7668963_NA_ATGTCTTGTATGAGGC-1	-0.113883	Contractile_VSMC
																										GSM7668963_NA_AGGCCACGTTGCAACT-1	0	Con	VSMCs			GSM7668963_NA_ATGTCTTGTCCACGCA-1	-0.0058004	Contractile_VSMC
																										GSM7668963_NA_AGGCCACTCACAAGGG-1	0	Con	VSMCs			GSM7668963_NA_ATGTCTTTCATGCGGC-1	0.00149433129680817	Contractile_VSMC
																										GSM7668963_NA_AGGCCACTCCCGAGGT-1	0	Con	Fibroblasts			GSM7668963_NA_ATGTCTTTCCAATGCA-1	-0.0195664	Contractile_VSMC
																										GSM7668963_NA_AGGCCACTCCCTCTAG-1	0	Con	VSMCs			GSM7668963_NA_ATGTCTTTCCACAGGC-1	0.00583807059222764	Contractile_VSMC
																										GSM7668963_NA_AGGCCACTCCTTGGAA-1	0	Con	Fibroblasts			GSM7668963_NA_ATGTCTTTCTACACAG-1	0.0112016754306185	Contractile_VSMC
																										GSM7668963_NA_AGGCCACTCGCGCTGA-1	0	Con	MonoMaphDC			GSM7668963_NA_ATGTCTTTCTCAACGA-1	0.0367800584219041	Contractile_VSMC
																										GSM7668963_NA_AGGCCACTCGGTGTTA-1	0	Con	VSMCs			GSM7668963_NA_ATTACCTAGTAGTCAA-1	-0.0197451	Contractile_VSMC
																										GSM7668963_NA_AGGCTGCAGAGGCGTT-1	0	Con	VSMCs			GSM7668963_NA_ATTACCTAGTCAGCGA-1	0.0299473186012124	Proliferating_VSMC
																										GSM7668963_NA_AGGCTGCGTAACGCGA-1	0	Con	VSMCs			GSM7668963_NA_ATTACCTCATACTGTG-1	-0.014677	Contractile_VSMC
																										GSM7668963_NA_AGGCTGCGTCGTACAT-1	0	Con	VSMCs			GSM7668963_NA_ATTACCTGTGTTTACG-1	-0.0122833	Contractile_VSMC
																										GSM7668963_NA_AGGCTGCTCATTTGCT-1	0	Con	VSMCs			GSM7668963_NA_ATTACCTTCTATCGGA-1	0.00182470371627553	Contractile_VSMC
																										GSM7668963_NA_AGGCTGCTCGCTGATA-1	0	Con	VSMCs			GSM7668963_NA_ATTACTCAGAGTCACG-1	-0.0113972	Contractile_VSMC
																										GSM7668963_NA_AGGGAGTAGTATGGAT-1	0	Con	Fibroblasts			GSM7668963_NA_ATTACTCAGAGTGAAG-1	-0.0228284	Contractile_VSMC
																										GSM7668963_NA_AGGGAGTGTCAGACGA-1	0	Con	VSMCs			GSM7668963_NA_ATTACTCAGTGGAAGA-1	-0.0123958	Contractile_VSMC
																										GSM7668963_NA_AGGGAGTGTGCGGATA-1	0	Con	MonoMaphDC			GSM7668963_NA_ATTACTCCAGAGCCCT-1	0.010856223329045	Contractile_VSMC
																										GSM7668963_NA_AGGGAGTGTTAGAAGT-1	0	Con	MonoMaphDC			GSM7668963_NA_ATTACTCGTTGGCCGT-1	0.00833749398338436	Contractile_VSMC
																										GSM7668963_NA_AGGGAGTTCATGTCTT-1	0	Con	Fibroblasts			GSM7668963_NA_ATTACTCTCAACGAGG-1	0.0242204923357951	Stressed_VSMC
																										GSM7668963_NA_AGGGAGTTCTCTCGCA-1	0	Con	VSMCs			GSM7668963_NA_ATTATCCAGCTAATCC-1	-0.0116486	Contractile_VSMC
																										GSM7668963_NA_AGGGCCTAGCTACTGT-1	0	Con	VSMCs			GSM7668963_NA_ATTATCCAGGATACGC-1	-0.01819	Contractile_VSMC
																										GSM7668963_NA_AGGGCCTAGGTCCGAA-1	0	Con	ECs			GSM7668963_NA_ATTATCCAGTCACGAG-1	0.0230568831690038	Contractile_VSMC
																										GSM7668963_NA_AGGGCCTCAATAGAGT-1	0	Con	MonoMaphDC			GSM7668963_NA_ATTATCCGTATACGGG-1	-0.00503732	Contractile_VSMC
																										GSM7668963_NA_AGGGCCTCAGAATTCC-1	0	Con	TCells			GSM7668963_NA_ATTCACTCAACTCCCT-1	-0.0419699	Contractile_VSMC
																										GSM7668963_NA_AGGGCCTGTACCCGAC-1	0	Con	VSMCs			GSM7668963_NA_ATTCACTCAGAACATA-1	0.0325168467352231	Stressed_VSMC
																										GSM7668963_NA_AGGGCCTGTACCTAAC-1	0	Con	Fibroblasts			GSM7668963_NA_ATTCACTGTCGACTGC-1	0.0238660612445843	Contractile_VSMC
																										GSM7668963_NA_AGGGCCTGTCCAGCAC-1	0	Con	VSMCs			GSM7668963_NA_ATTCACTTCCAATGCA-1	0.0129105765554758	Contractile_VSMC
																										GSM7668963_NA_AGGGCCTGTCCCTAAA-1	0.592518874206334	Con	Fibroblasts			GSM7668963_NA_ATTCAGGAGCAGGTCA-1	0.00964849167078539	Contractile_VSMC
																										GSM7668963_NA_AGGGCCTGTCGGTGAA-1	0	Con	VSMCs			GSM7668963_NA_ATTCAGGCACCTAAAC-1	0.0705977569441555	Contractile_VSMC
																										GSM7668963_NA_AGGGCCTGTCTTGTCC-1	0	Con	TCells			GSM7668963_NA_ATTCAGGCATGACTAC-1	0.0604761365276871	Stressed_VSMC
																										GSM7668963_NA_AGGGCCTGTTACCGTA-1	0	Con	Fibroblasts			GSM7668963_NA_ATTCAGGGTTCGGCTG-1	0.0141368695925731	Contractile_VSMC
																										GSM7668963_NA_AGGGCCTGTTGTCCCT-1	0	Con	VSMCs			GSM7668963_NA_ATTCAGGGTTGTTTGG-1	0.00189680906072044	Contractile_VSMC
																										GSM7668963_NA_AGGGCCTTCCTAGCGG-1	0	Con	VSMCs			GSM7668963_NA_ATTCATCAGCTACTGT-1	-0.0388067	Contractile_VSMC
																										GSM7668963_NA_AGGGCCTTCTATCGCC-1	0	Con	Fibroblasts			GSM7668963_NA_ATTCATCTCACTGAAC-1	0.0153103350095787	Contractile_VSMC
																										GSM7668963_NA_AGGGCTCAGCGTTAGG-1	0	Con	VSMCs			GSM7668963_NA_ATTCCATCAAATCAGA-1	0.00790250392012789	Contractile_VSMC
																										GSM7668963_NA_AGGGCTCAGGAGGCAG-1	0	Con	ECs			GSM7668963_NA_ATTCCATCAGAATCGG-1	0.0475909211070624	Contractile_VSMC
																										GSM7668963_NA_AGGGCTCCAACGCATT-1	0	Con	VSMCs			GSM7668963_NA_ATTCCATTCTCTGGTC-1	0.00943313060557735	Proliferating_VSMC
																										GSM7668963_NA_AGGGCTCCATAGTCGT-1	0	Con	VSMCs			GSM7668963_NA_ATTCCCGAGCAACAGC-1	-0.010889	Contractile_VSMC
																										GSM7668963_NA_AGGGCTCGTGTTAACC-1	0	Con	VSMCs			GSM7668963_NA_ATTCCCGCACCGCTAG-1	0.0651449555107317	Contractile_VSMC
																										GSM7668963_NA_AGGGCTCTCTCCCATG-1	0	Con	BCells			GSM7668963_NA_ATTCCCGTCCATCTAT-1	0.021824247576495	Stressed_VSMC
																										GSM7668963_NA_AGGGTCCAGCTGTTAC-1	0	Con	VSMCs			GSM7668963_NA_ATTCCCGTCCCAAGCG-1	-0.00162959	Contractile_VSMC
																										GSM7668963_NA_AGGGTCCAGGTCGCCT-1	0	Con	Fibroblasts			GSM7668963_NA_ATTCCTAAGGTAATCA-1	-0.00876487	Contractile_VSMC
																										GSM7668963_NA_AGGGTCCCAGCTTTCC-1	0.401553727951328	Con	VSMCs			GSM7668963_NA_ATTCCTAGTTCTGAGT-1	-0.00535561	Contractile_VSMC
																										GSM7668963_NA_AGGGTCCGTCAAACGG-1	0	Con	VSMCs			GSM7668963_NA_ATTCGTTAGAAGTCTA-1	-0.0521151	Contractile_VSMC
																										GSM7668963_NA_AGGGTCCTCTTACCGC-1	0	Con	VSMCs			GSM7668963_NA_ATTCGTTAGGAACATT-1	0.0402382370736493	Contractile_VSMC
																										GSM7668963_NA_AGGGTGAGTCATCGCG-1	0	Con	VSMCs			GSM7668963_NA_ATTCGTTAGGCAGGGA-1	0.00758250536994084	Contractile_VSMC
																										GSM7668963_NA_AGGGTGAGTGATTCAC-1	0	Con	NK			GSM7668963_NA_ATTCGTTGTCGTGTTA-1	-0.0176605	Contractile_VSMC
																										GSM7668963_NA_AGGGTGAGTTGCGGAA-1	0	Con	VSMCs			GSM7668963_NA_ATTCGTTTCCATTGGA-1	0.0103035610844772	Contractile_VSMC
																										GSM7668963_NA_AGGGTGAGTTTGCAGT-1	0	Con	VSMCs			GSM7668963_NA_ATTCTACCACCATTCC-1	-0.00213411	Contractile_VSMC
																										GSM7668963_NA_AGGGTGAGTTTGGGTT-1	0.679410936274885	Con	VSMCs			GSM7668963_NA_ATTCTACCACCGTGGT-1	-0.00289177	Proliferating_VSMC
																										GSM7668963_NA_AGGGTGATCTTTGGAG-1	0	Con	VSMCs			GSM7668963_NA_ATTCTACGTCTGTAGT-1	0.0511076353441335	Stressed_VSMC
																										GSM7668963_NA_AGGGTTTAGACTTCAC-1	0	Con	MonoMaphDC			GSM7668963_NA_ATTCTACGTGGGTCAA-1	0.0155097189985679	Contractile_VSMC
																										GSM7668963_NA_AGGGTTTCAACCGATT-1	0.506333015786784	Con	VSMCs			GSM7668963_NA_ATTCTACTCCCAAGCG-1	0.0385368418720847	Contractile_VSMC
																										GSM7668963_NA_AGGGTTTGTATTGCCA-1	0	Con	MonoMaphDC			GSM7668963_NA_ATTCTACTCGGAATTC-1	-0.0230005	Stressed_VSMC
																										GSM7668963_NA_AGGGTTTGTCCCTGAG-1	0	Con	Fibroblasts			GSM7668963_NA_ATTCTTGAGATGATTG-1	-0.043528	Contractile_VSMC
																										GSM7668963_NA_AGGGTTTGTCTATGAC-1	0	Con	VSMCs			GSM7668963_NA_ATTCTTGAGCGTTAGG-1	0.0270179232093536	Contractile_VSMC
																										GSM7668963_NA_AGGGTTTGTCTTCAAG-1	0	Con	Fibroblasts			GSM7668963_NA_ATTCTTGCAGTCGGTC-1	0.0263869404890133	Contractile_VSMC
																										GSM7668963_NA_AGGTAGGAGTAGGGTC-1	0	Con	VSMCs			GSM7668963_NA_ATTCTTGGTCAGGCAA-1	-0.0367003	Contractile_VSMC
																										GSM7668963_NA_AGGTAGGCAGCTGAGA-1	0	Con	Fibroblasts			GSM7668963_NA_ATTCTTGGTCATCGCG-1	0.0417238132457102	Contractile_VSMC
																										GSM7668963_NA_AGGTAGGGTCTCACAA-1	0	Con	VSMCs			GSM7668963_NA_ATTCTTGGTGGACTAG-1	-0.0198073	Contractile_VSMC
																										GSM7668963_NA_AGGTAGGGTGCACGCT-1	0	Con	VSMCs			GSM7668963_NA_ATTCTTGGTTCCATTT-1	0.00696308584865506	Contractile_VSMC
																										GSM7668963_NA_AGGTAGGTCCTTCAGC-1	0	Con	Fibroblasts			GSM7668963_NA_ATTCTTGGTTCTCAGA-1	0.0313383204613079	Proliferating_VSMC
																										GSM7668963_NA_AGGTCATAGCTTTCTT-1	0	Con	VSMCs			GSM7668963_NA_ATTGGGTAGCGATCGA-1	0.0319408722616819	Contractile_VSMC
																										GSM7668963_NA_AGGTCATAGGATATGT-1	0	Con	VSMCs			GSM7668963_NA_ATTGGGTAGCTAGAAT-1	-0.0278767	Contractile_VSMC
																										GSM7668963_NA_AGGTCATAGGGTTTCT-1	0	Con	VSMCs			GSM7668963_NA_ATTGGGTCAACCGGAA-1	0.000843797480913064	Contractile_VSMC
																										GSM7668963_NA_AGGTCATCAACATCGT-1	0	Con	Fibroblasts			GSM7668963_NA_ATTGGGTCATCGCTCT-1	0.0651380484224713	Stressed_VSMC
																										GSM7668963_NA_AGGTCATCAAGGAGTC-1	0	Con	Fibroblasts			GSM7668963_NA_ATTGGGTGTCACGTGC-1	0.0563407768587222	Stressed_VSMC
																										GSM7668963_NA_AGGTCATCAGAGTCTT-1	0	Con	VSMCs			GSM7668963_NA_ATTGGGTGTGTTCATG-1	-0.00175758	Contractile_VSMC
																										GSM7668963_NA_AGGTCATGTCCGTTTC-1	0	Con	VSMCs			GSM7668963_NA_ATTGGGTTCCACAGCG-1	0.0148978782148373	Contractile_VSMC
																										GSM7668963_NA_AGGTCATGTGGCCCAT-1	0.427036294072939	Con	VSMCs			GSM7668963_NA_ATTGGGTTCGTAATGC-1	-0.00766375	Proliferating_VSMC
																										GSM7668963_NA_AGGTCATGTTGCAACT-1	0	Con	VSMCs			GSM7668963_NA_ATTGTTCAGCCGTAAG-1	0.0177697726903296	Contractile_VSMC
																										GSM7668963_NA_AGGTCATGTTGTTGTG-1	0	Con	VSMCs			GSM7668963_NA_ATTGTTCAGGGATGTC-1	-0.0132892	Contractile_VSMC
																										GSM7668963_NA_AGGTCATTCCATAGAC-1	0	Con	VSMCs			GSM7668963_NA_ATTGTTCGTACCCGCA-1	0.00810308257008528	Contractile_VSMC
																										GSM7668963_NA_AGGTCATTCCGAGATT-1	0	Con	Fibroblasts			GSM7668963_NA_ATTGTTCGTACCGCGT-1	0.0355352663234822	Stressed_VSMC
																										GSM7668963_NA_AGGTCTAAGCGTTAGG-1	0	Con	VSMCs			GSM7668963_NA_ATTGTTCGTGAGACCA-1	-0.0346137	Contractile_VSMC
																										GSM7668963_NA_AGGTCTAAGCTACTGT-1	0	Con	MonoMaphDC			GSM7668963_NA_ATTTACCAGGCACCAA-1	-0.016262	Contractile_VSMC
																										GSM7668963_NA_AGGTCTAAGGACAGTC-1	0	Con	VSMCs			GSM7668963_NA_ATTTACCGTTGGGTTT-1	-0.0271746	Contractile_VSMC
																										GSM7668963_NA_AGGTCTAAGGCACAAC-1	0	Con	VSMCs			GSM7668963_NA_ATTTCACCATAACCCA-1	0.00150336366287818	Contractile_VSMC
																										GSM7668963_NA_AGGTCTAAGTCTAGCT-1	0	Con	VSMCs			GSM7668963_NA_ATTTCACCATGAATCC-1	0.0165926861860995	Contractile_VSMC
																										GSM7668963_NA_AGGTCTACAAGGCGTA-1	0	Con	Fibroblasts			GSM7668963_NA_ATTTCTGAGGCCTAGA-1	-0.029542	Contractile_VSMC
																										GSM7668963_NA_AGGTCTACATTGAGGG-1	0	Con	ECs			GSM7668963_NA_ATTTCTGAGGTTCCAT-1	0.00696010127590584	Contractile_VSMC
																										GSM7668963_NA_AGGTCTAGTAATGATG-1	0	Con	Fibroblasts			GSM7668963_NA_ATTTCTGCACCAAAGG-1	0.0126955566644928	Contractile_VSMC
																										GSM7668963_NA_AGGTCTATCGCGTAGC-1	0.508146719187919	Con	VSMCs			GSM7668963_NA_ATTTCTGCACTCTCGT-1	0.00956594969216474	Contractile_VSMC
																										GSM7668963_NA_AGGTCTATCTGGACCG-1	1.14449957463754	Con	VSMCs			GSM7668963_NA_ATTTCTGGTCCGTTTC-1	0.028070362089666	Contractile_VSMC
																										GSM7668963_NA_AGGTGTTAGCTAGAAT-1	0	Con	TCells			GSM7668963_NA_ATTTCTGTCATGAGTC-1	-0.00811763	Contractile_VSMC
																										GSM7668963_NA_AGGTGTTAGCTATCCA-1	0	Con	VSMCs			GSM7668963_NA_ATTTCTGTCGTACCTC-1	-0.00125632	Contractile_VSMC
																										GSM7668963_NA_AGGTGTTAGGACAAGA-1	0	Con	VSMCs			GSM7668963_NA_ATTTCTGTCTCTTGCG-1	-0.00214212	Contractile_VSMC
																										GSM7668963_NA_AGGTGTTCACGCGTGT-1	0	Con	VSMCs			GSM7668963_NA_CAAAGAAAGCTGAGTG-1	0.00728244169078938	Contractile_VSMC
																										GSM7668963_NA_AGGTGTTCATGTGTCA-1	0	Con	ECs			GSM7668963_NA_CAAAGAACAAGTGATA-1	-0.0363281	Contractile_VSMC
																										GSM7668963_NA_AGGTGTTGTAAGGAGA-1	0	Con	VSMCs			GSM7668963_NA_CAAAGAACAGGTATGG-1	0.00580161525797231	Proliferating_VSMC
																										GSM7668963_NA_AGGTGTTTCGAGAACG-1	0	Con	VSMCs			GSM7668963_NA_CAAAGAAGTACAGCGA-1	-0.00350025	Contractile_VSMC
																										GSM7668963_NA_AGGTGTTTCGCAGTCG-1	0	Con	VSMCs			GSM7668963_NA_CAAAGAAGTAGGAAAG-1	-0.0012796	Stressed_VSMC
																										GSM7668963_NA_AGGTTACAGATGGTCG-1	0	Con	VSMCs			GSM7668963_NA_CAAAGAAGTGCGACAA-1	0.0187570058653012	Contractile_VSMC
																										GSM7668963_NA_AGGTTACAGCGAGAAA-1	0	Con	VSMCs			GSM7668963_NA_CAAAGAATCATTATCC-1	0.0270557970212975	Stressed_VSMC
																										GSM7668963_NA_AGGTTACAGGTACCTT-1	0	Con	Fibroblasts			GSM7668963_NA_CAACAACCAAACTGCT-1	-0.00176091	Contractile_VSMC
																										GSM7668963_NA_AGGTTACCAGCTGAAG-1	0	Con	VSMCs			GSM7668963_NA_CAACAACGTATTGCCA-1	0.0531639790003255	Stressed_VSMC
																										GSM7668963_NA_AGGTTACCATCCGATA-1	0	Con	ECs			GSM7668963_NA_CAACAACGTCCGGTGT-1	-0.00554837	Contractile_VSMC
																										GSM7668963_NA_AGGTTACGTAGGTCAG-1	0	Con	VSMCs			GSM7668963_NA_CAACAGTAGAGGGTGG-1	0.0255057879324584	Contractile_VSMC
																										GSM7668963_NA_AGGTTACGTCCAGGTC-1	0	Con	VSMCs			GSM7668963_NA_CAACAGTGTGGATCAG-1	-0.00681106	Contractile_VSMC
																										GSM7668963_NA_AGGTTACGTCGTCATA-1	0	Con	VSMCs			GSM7668963_NA_CAACAGTTCGGCTTGG-1	0.0378500106848219	Contractile_VSMC
																										GSM7668963_NA_AGGTTACTCAGCTTCC-1	0	Con	Fibroblasts			GSM7668963_NA_CAACAGTTCTTAGGAC-1	0.00761094311723689	Contractile_VSMC
																										GSM7668963_NA_AGGTTACTCCTAGCGG-1	0	Con	MonoMaphDC			GSM7668963_NA_CAACCAAGTGAACTAA-1	0.0351107649786811	Contractile_VSMC
																										GSM7668963_NA_AGGTTACTCGCCGTGA-1	0	Con	Fibroblasts			GSM7668963_NA_CAACCTCAGAATCTAG-1	0.00487146805989315	Contractile_VSMC
																										GSM7668963_NA_AGGTTGTAGAAGCCTG-1	0	Con	VSMCs			GSM7668963_NA_CAACCTCAGCCATGCC-1	0.0235205084050401	Contractile_VSMC
																										GSM7668963_NA_AGGTTGTAGCATCCCG-1	0	Con	VSMCs			GSM7668963_NA_CAACCTCAGCGGTAAC-1	-0.0123675	Contractile_VSMC
																										GSM7668963_NA_AGGTTGTCACTGATTG-1	0	Con	VSMCs			GSM7668963_NA_CAACCTCTCGCGTCGA-1	0.0336769422880217	Contractile_VSMC
																										GSM7668963_NA_AGGTTGTCAGTTGCGC-1	0	Con	MonoMaphDC			GSM7668963_NA_CAACGATAGAGTGAAG-1	-0.0568689	Contractile_VSMC
																										GSM7668963_NA_AGGTTGTGTGACACAG-1	0	Con	Fibroblasts			GSM7668963_NA_CAACGATAGATACAGT-1	-0.0354988	Contractile_VSMC
																										GSM7668963_NA_AGGTTGTGTGGACCTC-1	0	Con	VSMCs			GSM7668963_NA_CAACGATAGGTCACAG-1	0.0112437355287578	Contractile_VSMC
																										GSM7668963_NA_AGTAACCAGAAACCAT-1	0	Con	Fibroblasts			GSM7668963_NA_CAACGATCAACCGGAA-1	-0.0411392	Contractile_VSMC
																										GSM7668963_NA_AGTAACCAGATCGCTT-1	0	Con	TCells			GSM7668963_NA_CAACGATCATCGCTAA-1	0.00529631976820036	Contractile_VSMC
																										GSM7668963_NA_AGTAACCAGGTCGCCT-1	0	Con	VSMCs			GSM7668963_NA_CAACGATGTCCTCCAT-1	-0.0289683	Contractile_VSMC
																										GSM7668963_NA_AGTAACCGTAGGACCA-1	0	Con	VSMCs			GSM7668963_NA_CAACGATGTCTGATAC-1	0.00449210868080898	Contractile_VSMC
																										GSM7668963_NA_AGTAACCGTAGGTAGC-1	0	Con	VSMCs			GSM7668963_NA_CAACGGCAGTACCATC-1	0.0314167686820617	Contractile_VSMC
																										GSM7668963_NA_AGTAACCGTCCTTTGC-1	0	Con	VSMCs			GSM7668963_NA_CAACGGCAGTAGGAAG-1	-0.0222891	Contractile_VSMC
																										GSM7668963_NA_AGTAACCTCGGTCACG-1	0	Con	VSMCs			GSM7668963_NA_CAACGGCAGTTCCGTA-1	-0.014082	Proliferating_VSMC
																										GSM7668963_NA_AGTACCAAGGTTACAA-1	0.843053822186724	Con	VSMCs			GSM7668963_NA_CAACGGCCATCGGCCA-1	-0.00276714	Contractile_VSMC
																										GSM7668963_NA_AGTACCAGTACTCGCG-1	0	Con	ECs			GSM7668963_NA_CAACGGCGTCACTTCC-1	-0.0262199	Contractile_VSMC
																										GSM7668963_NA_AGTACCAGTCGTGGTC-1	0	Con	MonoMaphDC			GSM7668963_NA_CAACGGCGTGCAGTGA-1	-0.00389123	Contractile_VSMC
																										GSM7668963_NA_AGTACCAGTGAGAGGG-1	0.508860047272555	Con	VSMCs			GSM7668963_NA_CAACGGCTCACTAGCA-1	-0.0713298	Stressed_VSMC
																										GSM7668963_NA_AGTACCAGTTGCATGT-1	0	Con	Fibroblasts			GSM7668963_NA_CAACGGCTCTCATAGG-1	-0.0229883	Fibroblast-like_VSMC
																										GSM7668963_NA_AGTACCAGTTGGGACA-1	0	Con	Fibroblasts			GSM7668963_NA_CAAGACTAGCGCATCC-1	-0.0273012	Contractile_VSMC
																										GSM7668963_NA_AGTACTGAGCGGACAT-1	0	Con	ECs			GSM7668963_NA_CAAGACTCACAGCTTA-1	0.040237875787884	Contractile_VSMC
																										GSM7668963_NA_AGTACTGAGTGCACTT-1	0	Con	VSMCs			GSM7668963_NA_CAAGACTCACCAGTTA-1	0.00447199348207883	Contractile_VSMC
																										GSM7668963_NA_AGTACTGCACCAGTAT-1	0	Con	VSMCs			GSM7668963_NA_CAAGACTCACTGGCCA-1	0.00580858289519551	Contractile_VSMC
																										GSM7668963_NA_AGTACTGGTACCGTGC-1	0	Con	ECs			GSM7668963_NA_CAAGACTGTCTTTCAT-1	-0.0459967	Contractile_VSMC
																										GSM7668963_NA_AGTACTGTCCTGTTGC-1	0	Con	VSMCs			GSM7668963_NA_CAAGACTTCGTAACAC-1	-0.00613282	Proliferating_VSMC
																										GSM7668963_NA_AGTACTGTCGACGACC-1	0	Con	Fibroblasts			GSM7668963_NA_CAAGACTTCTGAGATC-1	-0.0029016	Contractile_VSMC
																										GSM7668963_NA_AGTAGCTAGAGTCAAT-1	0	Con	MonoMaphDC			GSM7668963_NA_CAAGAGGAGTGACACG-1	0.0168608249411021	Contractile_VSMC
																										GSM7668963_NA_AGTAGCTAGCCACAAG-1	0	Con	VSMCs			GSM7668963_NA_CAAGAGGCAAAGTATG-1	0.00365010635815264	Contractile_VSMC
																										GSM7668963_NA_AGTAGCTCAGCAGATG-1	0	Con	VSMCs			GSM7668963_NA_CAAGAGGCACCGGAAA-1	0.034271418310029	Contractile_VSMC
																										GSM7668963_NA_AGTAGCTCATCGCTGG-1	0.919784921826075	Con	Fibroblasts			GSM7668963_NA_CAAGAGGGTTGCGGAA-1	-0.0155751	Contractile_VSMC
																										GSM7668963_NA_AGTAGCTGTTGAGAGC-1	0.500202775007934	Con	VSMCs			GSM7668963_NA_CAAGAGGTCAGCTTGA-1	-0.0331409	Contractile_VSMC
																										GSM7668963_NA_AGTAGCTTCCAGCTCT-1	1.02416	Con	Fibroblasts			GSM7668963_NA_CAAGAGGTCCGATTAG-1	0.0108593313721044	Contractile_VSMC
																										GSM7668963_NA_AGTAGCTTCCGAGTGC-1	0	Con	VSMCs			GSM7668963_NA_CAAGAGGTCGCATTGA-1	0.0698306924717324	Contractile_VSMC
																										GSM7668963_NA_AGTAGCTTCCTCCACA-1	1.52966641571915	Con	Fibroblasts			GSM7668963_NA_CAAGAGGTCTGGAGAG-1	-0.00103904	Contractile_VSMC
																										GSM7668963_NA_AGTAGCTTCTGAGGTT-1	1.26622796015528	Con	VSMCs			GSM7668963_NA_CAAGCTAGTATTAAGG-1	0.0261177125440034	Stressed_VSMC
																										GSM7668963_NA_AGTAGTCAGAGGGCGA-1	0.429588212914599	Con	VSMCs			GSM7668963_NA_CAAGCTAGTCGACTTA-1	-0.0098127	Contractile_VSMC
																										GSM7668963_NA_AGTAGTCAGGAGATAG-1	0	Con	VSMCs			GSM7668963_NA_CAAGCTATCAACGCTA-1	0.0209036967434066	Stressed_VSMC
																										GSM7668963_NA_AGTAGTCAGGCACAAC-1	0	Con	VSMCs			GSM7668963_NA_CAAGCTATCGTAACTG-1	0.044592624763512	Contractile_VSMC
																										GSM7668963_NA_AGTAGTCCAATCGTCA-1	0	Con	Fibroblasts			GSM7668963_NA_CAAGCTATCTTACCAT-1	-0.00485864	Contractile_VSMC
																										GSM7668963_NA_AGTAGTCGTAAGTCAA-1	0	Con	VSMCs			GSM7668963_NA_CAAGGGAGTATGTCAC-1	-0.0645474	Proliferating_VSMC
																										GSM7668963_NA_AGTAGTCGTGGCATCC-1	0	Con	ECs			GSM7668963_NA_CAAGGGATCGAAGAAT-1	0.00690503312110644	Contractile_VSMC
																										GSM7668963_NA_AGTCAACAGACCAGAC-1	0	Con	VSMCs			GSM7668963_NA_CAATACGAGGTAAAGG-1	0.0227500337790632	Contractile_VSMC
																										GSM7668963_NA_AGTCAACAGTCTGGAG-1	0.702784587133188	Con	VSMCs			GSM7668963_NA_CAATACGCAGTCGCTG-1	0.00565809249542789	Proliferating_VSMC
																										GSM7668963_NA_AGTCAACCACGTACTA-1	0	Con	VSMCs			GSM7668963_NA_CAATACGTCAAGAGGC-1	0.000671977871669814	Contractile_VSMC
																										GSM7668963_NA_AGTCAACCAGACACAG-1	0	Con	Fibroblasts			GSM7668963_NA_CAATCGAAGATCGACG-1	0.011697641993625	Stressed_VSMC
																										GSM7668963_NA_AGTCAACGTTCCGGTG-1	0	Con	VSMCs			GSM7668963_NA_CAATCGACAGAGGTAC-1	-0.0415201	Contractile_VSMC
																										GSM7668963_NA_AGTCAACTCCATTCGC-1	0	Con	VSMCs			GSM7668963_NA_CAATCGAGTGAGGCAT-1	-0.00523856	Contractile_VSMC
																										GSM7668963_NA_AGTCAACTCCCTCATG-1	0	Con	VSMCs			GSM7668963_NA_CAATCGAGTTCAGGTT-1	0.00486666168872638	Contractile_VSMC
																										GSM7668963_NA_AGTCACAAGAGTTGCG-1	0	Con	ECs			GSM7668963_NA_CAATCGATCGGTCACG-1	0.0278218067976289	Contractile_VSMC
																										GSM7668963_NA_AGTCACAAGCGTATAA-1	0	Con	VSMCs			GSM7668963_NA_CAATCGATCTTACCGC-1	-0.0214818	Proliferating_VSMC
																										GSM7668963_NA_AGTCACACACCGAATT-1	0	Con	VSMCs			GSM7668963_NA_CAATGACAGAGCAACC-1	0.0242028327797249	Contractile_VSMC
																										GSM7668963_NA_AGTCACACATGACCCG-1	0	Con	VSMCs			GSM7668963_NA_CAATGACAGGTGCGAT-1	0.00583201162566192	Contractile_VSMC
																										GSM7668963_NA_AGTCACAGTACTGACT-1	0	Con	VSMCs			GSM7668963_NA_CAATGACAGTCATAGA-1	-0.00635722	Contractile_VSMC
																										GSM7668963_NA_AGTCACAGTCGTTCAA-1	0	Con	BCells			GSM7668963_NA_CAATGACCATAGTCGT-1	-0.0671438	Proliferating_VSMC
																										GSM7668963_NA_AGTCACAGTGAACTAA-1	0	Con	ECs			GSM7668963_NA_CAATGACGTGACTGAG-1	-0.0164806	Contractile_VSMC
																										GSM7668963_NA_AGTCACAGTGTGAGCA-1	0	Con	Fibroblasts			GSM7668963_NA_CAATGACTCCGCTGTT-1	0.010553006214643	Contractile_VSMC
																										GSM7668963_NA_AGTCACATCAATCTCT-1	0	Con	MonoMaphDC			GSM7668963_NA_CAATGACTCTACTGCC-1	0.0495744297796583	Contractile_VSMC
																										GSM7668963_NA_AGTCATGAGCAGCAGT-1	0	Con	MonoMaphDC			GSM7668963_NA_CAATTTCAGACGATAT-1	0.0187736725172929	Stressed_VSMC
																										GSM7668963_NA_AGTCATGAGTGTTCAC-1	0	Con	VSMCs			GSM7668963_NA_CAATTTCAGGTTCACT-1	0.00853977515550821	Contractile_VSMC
																										GSM7668963_NA_AGTCATGCAAGCTGTT-1	0	Con	VSMCs			GSM7668963_NA_CAATTTCCAGTCGAGA-1	-0.0135048	Stressed_VSMC
																										GSM7668963_NA_AGTCATGCACGATTCA-1	0	Con	MonoMaphDC			GSM7668963_NA_CAATTTCGTTCGGCTG-1	-0.0130855	Contractile_VSMC
																										GSM7668963_NA_AGTCATGGTATGACAA-1	0	Con	VSMCs			GSM7668963_NA_CAATTTCTCAGACCTA-1	-0.00562132	Stressed_VSMC
																										GSM7668963_NA_AGTCATGGTCGGTGAA-1	0	Con	Fibroblasts			GSM7668963_NA_CAATTTCTCCGATGTA-1	0.0195807040750936	Fibroblast-like_VSMC
																										GSM7668963_NA_AGTCATGTCGCTTGCT-1	0	Con	VSMCs			GSM7668963_NA_CACAACAAGAGTTCGG-1	0.0319984776062386	Contractile_VSMC
																										GSM7668963_NA_AGTCATGTCTGGGCGT-1	0	Con	MonoMaphDC			GSM7668963_NA_CACAACAAGCAGAAAG-1	0.0246048590679378	Contractile_VSMC
																										GSM7668963_NA_AGTCTCCAGATTCGAA-1	0	Con	VSMCs			GSM7668963_NA_CACAACACAATTGCGT-1	-0.0548792	Contractile_VSMC
																										GSM7668963_NA_AGTCTCCAGGCCCAAA-1	0	Con	VSMCs			GSM7668963_NA_CACAACACACAAAGTA-1	0.00713986635962107	Contractile_VSMC
																										GSM7668963_NA_AGTCTCCAGGCGTCCT-1	0	Con	VSMCs			GSM7668963_NA_CACAACACACTAACGT-1	-0.0350734	Contractile_VSMC
																										GSM7668963_NA_AGTCTCCAGGGTACAC-1	0	Con	VSMCs			GSM7668963_NA_CACAACACATCAGCGC-1	-0.0296635	Contractile_VSMC
																										GSM7668963_NA_AGTCTCCAGTCCGTCG-1	0.81617406672234	Con	VSMCs			GSM7668963_NA_CACAACACATTGACAC-1	0.0400054503151465	Stressed_VSMC
																										GSM7668963_NA_AGTCTCCCACGACGCT-1	0	Con	VSMCs			GSM7668963_NA_CACAACAGTCCCGCAA-1	0.0161838746898073	Fibroblast-like_VSMC
																										GSM7668963_NA_AGTCTCCCAGCTCGGT-1	0.800112194054199	Con	VSMCs			GSM7668963_NA_CACAACATCCGTAGGC-1	0.0169349989607125	Contractile_VSMC
																										GSM7668963_NA_AGTCTCCCATCGTGCG-1	0	Con	VSMCs			GSM7668963_NA_CACAACATCTGGTCAA-1	0.0259720726023771	Contractile_VSMC
																										GSM7668963_NA_AGTCTCCGTATGCAAA-1	0	Con	VSMCs			GSM7668963_NA_CACAACATCTGTAACG-1	-0.00234376	Contractile_VSMC
																										GSM7668963_NA_AGTCTCCGTTATTCCT-1	0	Con	ECs			GSM7668963_NA_CACACAAAGCTCGCAC-1	-0.0277731	Contractile_VSMC
																										GSM7668963_NA_AGTCTCCGTTGGCCTG-1	0	Con	Fibroblasts			GSM7668963_NA_CACACAAAGGCCATAG-1	0.0314340340782173	Contractile_VSMC
																										GSM7668963_NA_AGTCTCCTCGTACACA-1	0	Con	VSMCs			GSM7668963_NA_CACACAACAGGACATG-1	0.0162630408831573	Contractile_VSMC
																										GSM7668963_NA_AGTGACTAGCTATCTG-1	0	Con	MonoMaphDC			GSM7668963_NA_CACACAAGTACGCTAT-1	0.0211951006735171	Contractile_VSMC
																										GSM7668963_NA_AGTGACTAGTGCCTCG-1	0	Con	VSMCs			GSM7668963_NA_CACACAAGTTCCTACC-1	-0.0258461	Contractile_VSMC
																										GSM7668963_NA_AGTGACTCACCCAACG-1	0	Con	VSMCs			GSM7668963_NA_CACACAATCCTGTTAT-1	-0.00484492	Contractile_VSMC
																										GSM7668963_NA_AGTGACTGTCTAGGCC-1	0	Con	VSMCs			GSM7668963_NA_CACAGATAGAGTGAAG-1	0.0035044180647152	Contractile_VSMC
																										GSM7668963_NA_AGTGACTGTGTAAACA-1	0	Con	VSMCs			GSM7668963_NA_CACAGATAGCTAATCC-1	0.00319532269439459	Contractile_VSMC
																										GSM7668963_NA_AGTGACTGTTCTTAGG-1	0.978958111693637	Con	VSMCs			GSM7668963_NA_CACAGATAGGGTACGT-1	-0.000159077	Contractile_VSMC
																										GSM7668963_NA_AGTGACTTCTAGTGAC-1	0	Con	VSMCs			GSM7668963_NA_CACAGATCAAAGGCAC-1	0.0634886076775748	Contractile_VSMC
																										GSM7668963_NA_AGTGATCAGCCACAAG-1	0	Con	Fibroblasts			GSM7668963_NA_CACAGATCATCTCCCA-1	0.000778172583227054	Contractile_VSMC
																										GSM7668963_NA_AGTGATCAGGAGGCAG-1	0	Con	MonoMaphDC			GSM7668963_NA_CACAGATGTTAGGCCC-1	0.0667850513707449	Contractile_VSMC
																										GSM7668963_NA_AGTGATCAGTTTGGCT-1	0	Con	VSMCs			GSM7668963_NA_CACAGATTCAGACCTA-1	0.0267649353657512	Contractile_VSMC
																										GSM7668963_NA_AGTGATCCAAAGGGCT-1	0	Con	BCells			GSM7668963_NA_CACAGATTCCAGGACC-1	0.0303880989775512	Contractile_VSMC
																										GSM7668963_NA_AGTGATCCAGAGTTCT-1	0	Con	VSMCs			GSM7668963_NA_CACAGATTCCGACAGC-1	0.00520423843409757	Contractile_VSMC
																										GSM7668963_NA_AGTGATCCATTCGGGC-1	0	Con	Fibroblasts			GSM7668963_NA_CACAGGCAGTGGTTAA-1	-0.0180709	Contractile_VSMC
																										GSM7668963_NA_AGTGATCGTAGGTAGC-1	1.06635142644989	Con	VSMCs			GSM7668963_NA_CACAGGCCAGACGATG-1	-0.00826542	Contractile_VSMC
																										GSM7668963_NA_AGTGATCGTATGTCCA-1	0.460584776414718	Con	VSMCs			GSM7668963_NA_CACAGGCCATTCTCCG-1	0.00470480137790673	Contractile_VSMC
																										GSM7668963_NA_AGTGATCTCCACCCTA-1	0	Con	ECs			GSM7668963_NA_CACAGGCGTCAGTCGC-1	0.0259812673616665	Fibroblast-like_VSMC
																										GSM7668963_NA_AGTGATCTCTCATGGA-1	0	Con	MonoMaphDC			GSM7668963_NA_CACAGGCTCGCGTTTC-1	-0.0235597	Contractile_VSMC
																										GSM7668963_NA_AGTGCCGAGAGGTTTA-1	0	Con	VSMCs			GSM7668963_NA_CACATGAAGGCCTTCG-1	0.0374256245537201	Contractile_VSMC
																										GSM7668963_NA_AGTGCCGAGCTGGCCT-1	0	Con	VSMCs			GSM7668963_NA_CACATGACACGACGTC-1	0.0117014941043465	Proliferating_VSMC
																										GSM7668963_NA_AGTGCCGAGGTTAAAC-1	0	Con	MonoMaphDC			GSM7668963_NA_CACATGAGTACTCGTA-1	-0.00188602	Proliferating_VSMC
																										GSM7668963_NA_AGTGCCGAGTAACGTA-1	0	Con	VSMCs			GSM7668963_NA_CACATGAGTGTGAATA-1	-0.0117342	Contractile_VSMC
																										GSM7668963_NA_AGTGCCGCAACAGCCC-1	0	Con	BCells			GSM7668963_NA_CACATGATCAGACAAA-1	0.0246795233685295	Stressed_VSMC
																										GSM7668963_NA_AGTGCCGCACAGCATT-1	0.366145345125663	Con	VSMCs			GSM7668963_NA_CACCAAAAGGATTCAA-1	-0.0304414	Contractile_VSMC
																										GSM7668963_NA_AGTGCCGGTCACTTCC-1	0	Con	VSMCs			GSM7668963_NA_CACCAAACAAATTAGG-1	0.0798491439473727	Stressed_VSMC
																										GSM7668963_NA_AGTGCCGTCCGCACGA-1	0	Con	VSMCs			GSM7668963_NA_CACCAAAGTACTGAGG-1	0.00838075964480971	Contractile_VSMC
																										GSM7668963_NA_AGTGTTGAGGATGTTA-1	0	Con	Fibroblasts			GSM7668963_NA_CACCAAATCATCGGGC-1	-0.0610206	Stressed_VSMC
																										GSM7668963_NA_AGTGTTGAGGTGAGAA-1	0	Con	VSMCs			GSM7668963_NA_CACCGTTAGTAACAGT-1	0.0680692803541314	Stressed_VSMC
																										GSM7668963_NA_AGTGTTGCACATGGTT-1	0	Con	VSMCs			GSM7668963_NA_CACCGTTAGTCACTCA-1	0.065428103795328	Stressed_VSMC
																										GSM7668963_NA_AGTGTTGCACATTGTG-1	0	Con	Fibroblasts			GSM7668963_NA_CACCGTTCAACCAGAG-1	0.0139858665548522	Contractile_VSMC
																										GSM7668963_NA_AGTGTTGGTCCATCTC-1	0	Con	BCells			GSM7668963_NA_CACCGTTCACATAACC-1	-0.0277259	Stressed_VSMC
																										GSM7668963_NA_AGTGTTGGTCGAAACG-1	0	Con	VSMCs			GSM7668963_NA_CACCGTTCACGCTTAA-1	0.00710555223916161	Contractile_VSMC
																										GSM7668963_NA_AGTGTTGTCATCGCAA-1	0	Con	VSMCs			GSM7668963_NA_CACCGTTTCAGCTGTA-1	-0.024208	Contractile_VSMC
																										GSM7668963_NA_AGTGTTGTCTATCGGA-1	0	Con	Fibroblasts			GSM7668963_NA_CACCGTTTCCGTATAG-1	0.038245172887667	Contractile_VSMC
																										GSM7668963_NA_AGTTAGCAGCAATAGT-1	0.846156633444512	Con	VSMCs			GSM7668963_NA_CACGAATCAACTGTGT-1	0.00820062731771717	Stressed_VSMC
																										GSM7668963_NA_AGTTAGCAGCTATCTG-1	0	Con	VSMCs			GSM7668963_NA_CACGAATCACCGCTAG-1	-0.0159825	Contractile_VSMC
																										GSM7668963_NA_AGTTAGCAGTCACTAC-1	0	Con	VSMCs			GSM7668963_NA_CACGAATCACTCAAGT-1	-0.0289807	Contractile_VSMC
																										GSM7668963_NA_AGTTAGCAGTCGCCCA-1	0	Con	VSMCs			GSM7668963_NA_CACGAATCAGTTCCAA-1	0.0544835457447255	Contractile_VSMC
																										GSM7668963_NA_AGTTAGCCAAAGCACG-1	0	Con	VSMCs			GSM7668963_NA_CACGAATCATAAGCAA-1	0.0112149628479999	Stressed_VSMC
																										GSM7668963_NA_AGTTAGCCACTACTTT-1	0	Con	VSMCs			GSM7668963_NA_CACGAATCATATGCGT-1	0.0524589126309608	Stressed_VSMC
																										GSM7668963_NA_AGTTAGCGTAGCCAGA-1	0	Con	VSMCs			GSM7668963_NA_CACGAATGTAGGTACG-1	0.000124518655680463	Proliferating_VSMC
																										GSM7668963_NA_AGTTAGCGTCACATTG-1	0	Con	TCells			GSM7668963_NA_CACGAATGTATGATCC-1	0.0206691813455621	Contractile_VSMC
																										GSM7668963_NA_AGTTAGCGTTGTGGCC-1	0	Con	VSMCs			GSM7668963_NA_CACGAATTCTAGCCTC-1	-0.00517665	Contractile_VSMC
																										GSM7668963_NA_AGTTAGCTCGCAATGT-1	0	Con	VSMCs			GSM7668963_NA_CACGGGTAGGACAACC-1	0.0302844108874415	Fibroblast-like_VSMC
																										GSM7668963_NA_AGTTAGCTCGGCCTTT-1	0	Con	VSMCs			GSM7668963_NA_CACGGGTAGTTGCTGT-1	0.00313940814996685	Proliferating_VSMC
																										GSM7668963_NA_AGTTAGCTCGTCAGAT-1	1.67175919771753	Con	Fibroblasts			GSM7668963_NA_CACGGGTCAACAAGAT-1	-0.00771874	Contractile_VSMC
																										GSM7668963_NA_AGTTAGCTCTAACGGT-1	0	Con	VSMCs			GSM7668963_NA_CACGGGTCAATTGTGC-1	0.00256595471804023	Contractile_VSMC
																										GSM7668963_NA_AGTTAGCTCTGGGATT-1	0	Con	Fibroblasts			GSM7668963_NA_CACGGGTCACAGAAGC-1	0.0486647646732834	Contractile_VSMC
																										GSM7668963_NA_AGTTCCCAGATACTGA-1	0	Con	VSMCs			GSM7668963_NA_CACGGGTCACGAAGAC-1	-0.00514906	Contractile_VSMC
																										GSM7668963_NA_AGTTCCCAGATTGGGC-1	0	Con	MonoMaphDC			GSM7668963_NA_CACGGGTCATCAGCAT-1	0.00438912784653649	Contractile_VSMC
																										GSM7668963_NA_AGTTCCCAGTATGCAA-1	0	Con	VSMCs			GSM7668963_NA_CACGGGTTCCGGGACT-1	-0.0432641	Contractile_VSMC
																										GSM7668963_NA_AGTTCCCCAAGCCATT-1	0	Con	VSMCs			GSM7668963_NA_CACGGGTTCCTGCCAT-1	0.00172978119371051	Contractile_VSMC
																										GSM7668963_NA_AGTTCCCGTAGACGGT-1	0	Con	ECs			GSM7668963_NA_CACGTGGAGCGAGTCA-1	0.00366662496760728	Contractile_VSMC
																										GSM7668963_NA_AGTTCCCGTCAAACGG-1	0	Con	VSMCs			GSM7668963_NA_CACGTGGAGGCTCTAT-1	-0.00782352	Contractile_VSMC
																										GSM7668963_NA_AGTTCCCTCAGAGTGG-1	0	Con	VSMCs			GSM7668963_NA_CACGTGGCACGTGAGA-1	-0.00550379	Contractile_VSMC
																										GSM7668963_NA_AGTTCCCTCCAACCAA-1	0	Con	VSMCs			GSM7668963_NA_CACGTGGTCAGTGGGA-1	-0.0259771	Contractile_VSMC
																										GSM7668963_NA_AGTTCGAAGTCGGGAT-1	0.378409341792843	Con	VSMCs			GSM7668963_NA_CACGTTCAGAAGATCT-1	0.00881756057235069	Contractile_VSMC
																										GSM7668963_NA_AGTTCGACAATGTGGG-1	0	Con	VSMCs			GSM7668963_NA_CACGTTCAGCCTATTG-1	0.0258803376213884	Contractile_VSMC
																										GSM7668963_NA_AGTTCGACAATTTCGG-1	0	Con	VSMCs			GSM7668963_NA_CACGTTCAGGAACTAT-1	0.0250645390969353	Contractile_VSMC
																										GSM7668963_NA_AGTTCGACAGGACAGT-1	0	Con	VSMCs			GSM7668963_NA_CACGTTCAGTAAGACT-1	0.0221350406873631	Contractile_VSMC
																										GSM7668963_NA_AGTTCGAGTGCATTAC-1	0	Con	VSMCs			GSM7668963_NA_CACGTTCCACTATCGA-1	-0.0192013	Contractile_VSMC
																										GSM7668963_NA_AGTTCGAGTGCCCACA-1	0	Con	ECs			GSM7668963_NA_CACGTTCCAGTGTATC-1	0.00643344852223164	Contractile_VSMC
																										GSM7668963_NA_AGTTCGAGTGCCTTTC-1	0	Con	VSMCs			GSM7668963_NA_CACTAAGAGCGCTTCG-1	0.0901870357337117	Stressed_VSMC
																										GSM7668963_NA_AGTTCGAGTTTACTGG-1	0	Con	VSMCs			GSM7668963_NA_CACTAAGCAGAGGGTT-1	0.0120263560198809	Contractile_VSMC
																										GSM7668963_NA_AGTTCGATCCTTCTTC-1	0	Con	VSMCs			GSM7668963_NA_CACTAAGCAGATTTCG-1	0.0391043923067301	Contractile_VSMC
																										GSM7668963_NA_AGTTCGATCTGTCCCA-1	0	Con	TCells			GSM7668963_NA_CACTAAGCATGGGTTT-1	0.00620401098429967	Contractile_VSMC
																										GSM7668963_NA_ATACCGAAGAAAGCGA-1	0	Con	VSMCs			GSM7668963_NA_CACTAAGGTGTCCCTT-1	0.023980103871831	Contractile_VSMC
																										GSM7668963_NA_ATACCGAAGCGAGTCA-1	0	Con	VSMCs			GSM7668963_NA_CACTAAGGTGTGTACT-1	-0.042427	Contractile_VSMC
																										GSM7668963_NA_ATACCGAAGTTCCGGC-1	0	Con	Fibroblasts			GSM7668963_NA_CACTAAGTCAGATGCT-1	-0.0349037	Contractile_VSMC
																										GSM7668963_NA_ATACCGACAAATCAAG-1	0	Con	Fibroblasts			GSM7668963_NA_CACTAAGTCGACCTAA-1	-0.0226347	Contractile_VSMC
																										GSM7668963_NA_ATACCGACAAGTCCCG-1	0	Con	VSMCs			GSM7668963_NA_CACTGAAAGGAAGTGA-1	0.0057660904270401	Contractile_VSMC
																										GSM7668963_NA_ATACCGACAATTCGTG-1	0	Con	Fibroblasts			GSM7668963_NA_CACTGAAGTAACTAAG-1	0.01717459144056	Contractile_VSMC
																										GSM7668963_NA_ATACCGACAGACCATT-1	0	Con	VSMCs			GSM7668963_NA_CACTGAAGTGGTTTGT-1	-0.0125449	Contractile_VSMC
																										GSM7668963_NA_ATACCGACATCCGGTG-1	0	Con	VSMCs			GSM7668963_NA_CACTGGGAGCATGATA-1	0.0147613389760678	Contractile_VSMC
																										GSM7668963_NA_ATACCGAGTTGGGAAC-1	0	Con	VSMCs			GSM7668963_NA_CACTGGGCAGCATTGT-1	0.0175535916736677	Proliferating_VSMC
																										GSM7668963_NA_ATACCGATCAAACGTC-1	0	Con	VSMCs			GSM7668963_NA_CACTGGGTCCATGATG-1	0.0186967805645625	Contractile_VSMC
																										GSM7668963_NA_ATACCGATCAACGAGG-1	0	Con	VSMCs			GSM7668963_NA_CACTGTCCAGACATCT-1	-0.0135224	Proliferating_VSMC
																										GSM7668963_NA_ATACCGATCATGAGAA-1	0.60357127411337	Con	VSMCs			GSM7668963_NA_CACTGTCGTGTATCCA-1	-0.00835776	Contractile_VSMC
																										GSM7668963_NA_ATACCGATCATTCTTG-1	0	Con	VSMCs			GSM7668963_NA_CACTGTCTCGTAACTG-1	0.0699019130722086	Proliferating_VSMC
																										GSM7668963_NA_ATACCGATCCATTCAT-1	0	Con	Fibroblasts			GSM7668963_NA_CACTGTCTCTTGATTC-1	0.0369422747058935	Contractile_VSMC
																										GSM7668963_NA_ATACCGATCTCGGCTT-1	0	Con	BCells			GSM7668963_NA_CACTTCGGTGGCCCAT-1	-0.00852634	Contractile_VSMC
																										GSM7668963_NA_ATACCTTAGAGGCGTT-1	0.691600775642493	Con	VSMCs			GSM7668963_NA_CAGAGCCAGTTTGTCG-1	-0.0138772	Stressed_VSMC
																										GSM7668963_NA_ATACCTTAGGCATCAG-1	0	Con	ECs			GSM7668963_NA_CAGAGCCCAAGTCCCG-1	0.0499654977228308	Contractile_VSMC
																										GSM7668963_NA_ATACCTTCAAAGGCGT-1	0	Con	VSMCs			GSM7668963_NA_CAGAGCCCAATAGTCC-1	0.0208301046355684	Contractile_VSMC
																										GSM7668963_NA_ATACCTTCAAGCGCAA-1	0	Con	VSMCs			GSM7668963_NA_CAGAGCCCATGTCGTA-1	-0.0205559	Contractile_VSMC
																										GSM7668963_NA_ATACCTTCAGCACAAG-1	0	Con	VSMCs			GSM7668963_NA_CAGAGCCGTCGACTTA-1	0.030755531760496	Contractile_VSMC
																										GSM7668963_NA_ATACCTTGTCACCGCA-1	0	Con	VSMCs			GSM7668963_NA_CAGAGCCTCCGCATAA-1	-0.0171023	Contractile_VSMC
																										GSM7668963_NA_ATACCTTGTTTCACAG-1	0	Con	VSMCs			GSM7668963_NA_CAGATACCAAATCCCA-1	-0.00675653	Contractile_VSMC
																										GSM7668963_NA_ATACCTTTCTAGGCCG-1	0.408014589529357	Con	Fibroblasts			GSM7668963_NA_CAGATACCAACCGGAA-1	0.183331789536651	Stressed_VSMC
																										GSM7668963_NA_ATACTTCAGGAAACGA-1	0	Con	Fibroblasts			GSM7668963_NA_CAGATACCATGTTCAG-1	0.00657096198247572	Contractile_VSMC
																										GSM7668963_NA_ATACTTCAGGAGACCT-1	0	Con	Fibroblasts			GSM7668963_NA_CAGATACGTACTGCGC-1	0.0402954016072139	Contractile_VSMC
																										GSM7668963_NA_ATACTTCCATAATGAG-1	0	Con	VSMCs			GSM7668963_NA_CAGATACGTGTCACAT-1	-0.00812146	Contractile_VSMC
																										GSM7668963_NA_ATACTTCGTATGAGCG-1	0	Con	VSMCs			GSM7668963_NA_CAGATACGTTATCCAG-1	0.00709677926810846	Stressed_VSMC
																										GSM7668963_NA_ATACTTCGTTCAAAGA-1	0	Con	VSMCs			GSM7668963_NA_CAGATACTCGTAGAGG-1	0.0114171430004303	Contractile_VSMC
																										GSM7668963_NA_ATACTTCTCAAACGAA-1	0	Con	Fibroblasts			GSM7668963_NA_CAGATCAAGAAGAACG-1	-0.0183013	Contractile_VSMC
																										GSM7668963_NA_ATAGACCAGCGGATCA-1	0	Con	VSMCs			GSM7668963_NA_CAGATCACAAAGGAGA-1	0.00103296722544249	Proliferating_VSMC
																										GSM7668963_NA_ATAGACCAGGAAGTCC-1	0	Con	VSMCs			GSM7668963_NA_CAGATCATCATGGCCG-1	-0.017462	Contractile_VSMC
																										GSM7668963_NA_ATAGACCAGGGCTAAC-1	0	Con	VSMCs			GSM7668963_NA_CAGATTGAGAAGGATG-1	0.0457794381240449	Contractile_VSMC
																										GSM7668963_NA_ATAGACCCAGTTTGGT-1	0	Con	VSMCs			GSM7668963_NA_CAGATTGCAATACCCA-1	0.00969390772076119	Contractile_VSMC
																										GSM7668963_NA_ATAGACCCATCATCTT-1	0	Con	VSMCs			GSM7668963_NA_CAGATTGGTAACAGTA-1	-0.0273453	Contractile_VSMC
																										GSM7668963_NA_ATAGACCCATTGTACG-1	0	Con	VSMCs			GSM7668963_NA_CAGATTGGTAGCGCCT-1	0.0623205724479208	Immune-like_VSMC2
																										GSM7668963_NA_ATAGACCGTCTCTCAC-1	0	Con	VSMCs			GSM7668963_NA_CAGATTGTCGTCAACA-1	0.00047179102680619	Contractile_VSMC
																										GSM7668963_NA_ATAGACCGTGCAGATG-1	0	Con	ECs			GSM7668963_NA_CAGATTGTCTGGGAGA-1	0.0334707981007936	Contractile_VSMC
																										GSM7668963_NA_ATAGACCGTTTCGACA-1	0	Con	VSMCs			GSM7668963_NA_CAGCAATGTGGACTGA-1	-0.00574951	Contractile_VSMC
																										GSM7668963_NA_ATAGACCTCTTGTGCC-1	0.512914313471353	Con	VSMCs			GSM7668963_NA_CAGCAATGTTACCGTA-1	0.0286659599803722	Contractile_VSMC
																										GSM7668963_NA_ATAGAGAAGACCCGCT-1	0	Con	Fibroblasts			GSM7668963_NA_CAGCAATTCAGCTAGT-1	0.00330293304348462	Contractile_VSMC
																										GSM7668963_NA_ATAGAGACACCTTCCA-1	0	Con	MonoMaphDC			GSM7668963_NA_CAGCAATTCTGTGCGG-1	-0.0173835	Contractile_VSMC
																										GSM7668963_NA_ATAGAGACATAATCGC-1	0	Con	VSMCs			GSM7668963_NA_CAGCACGAGGATTTAG-1	-0.0149002	Contractile_VSMC
																										GSM7668963_NA_ATAGAGAGTAGAATAC-1	0	Con	MonoMaphDC			GSM7668963_NA_CAGCACGCAACGACAG-1	-0.0238693	Contractile_VSMC
																										GSM7668963_NA_ATAGAGATCAAGGACG-1	0.723468374274907	Con	VSMCs			GSM7668963_NA_CAGCACGCACAACGTT-1	-0.0162338	Contractile_VSMC
																										GSM7668963_NA_ATAGAGATCGTTCCTG-1	0	Con	VSMCs			GSM7668963_NA_CAGCACGCACGCGTGT-1	0.00483608105002369	Contractile_VSMC
																										GSM7668963_NA_ATAGAGATCTAAGCCA-1	0	Con	VSMCs			GSM7668963_NA_CAGCACGCATGATGCT-1	0.00696012770257854	Contractile_VSMC
																										GSM7668963_NA_ATAGAGATCTATGTGG-1	0	Con	Fibroblasts			GSM7668963_NA_CAGCACGGTAACCAGG-1	0.00671402678495823	Proliferating_VSMC
																										GSM7668963_NA_ATAGGCTAGCATGATA-1	0	Con	BCells			GSM7668963_NA_CAGCACGTCCTTCTAA-1	-0.0321253	Contractile_VSMC
																										GSM7668963_NA_ATAGGCTAGGATCACG-1	0	Con	VSMCs			GSM7668963_NA_CAGCAGCAGTGGTTAA-1	0.00435859574326361	Contractile_VSMC
																										GSM7668963_NA_ATAGGCTAGGCCCGTT-1	0	Con	VSMCs			GSM7668963_NA_CAGCAGCCACTATCGA-1	-0.0392183	Contractile_VSMC
																										GSM7668963_NA_ATAGGCTAGGTCGTCC-1	0.436637629880008	Con	VSMCs			GSM7668963_NA_CAGCAGCCAGACCCGT-1	-0.0174965	Contractile_VSMC
																										GSM7668963_NA_ATAGGCTCACATACTG-1	0	Con	Fibroblasts			GSM7668963_NA_CAGCAGCGTAGTAAGT-1	-0.0234336	Contractile_VSMC
																										GSM7668963_NA_ATAGGCTGTCTTCAAG-1	0	Con	VSMCs			GSM7668963_NA_CAGCAGCGTTTACGAC-1	0.0739806843484117	Stressed_VSMC
																										GSM7668963_NA_ATAGGCTGTTTCGTGA-1	0	Con	Fibroblasts			GSM7668963_NA_CAGCCAGAGAGTCAGC-1	0.0343804040306252	Proliferating_VSMC
																										GSM7668963_NA_ATAGGCTTCATGCCGG-1	0	Con	VSMCs			GSM7668963_NA_CAGCCAGAGCAATTAG-1	0.0163348827255623	Proliferating_VSMC
																										GSM7668963_NA_ATAGGCTTCTGAGAGG-1	0	Con	VSMCs			GSM7668963_NA_CAGCCAGCACAAATCC-1	-0.0248509	Contractile_VSMC
																										GSM7668963_NA_ATATCCTAGTTGGACG-1	0.546145917152857	Con	Fibroblasts			GSM7668963_NA_CAGCCAGCAGTCCGTG-1	-0.00103761	Contractile_VSMC
																										GSM7668963_NA_ATATCCTAGTTGGGCG-1	0	Con	Fibroblasts			GSM7668963_NA_CAGCCAGTCGTGCAGC-1	-0.0601747	Contractile_VSMC
																										GSM7668963_NA_ATATCCTCATTGTGCA-1	0	Con	ECs			GSM7668963_NA_CAGCGTGAGCAATAAC-1	0.0199405377147656	Contractile_VSMC
																										GSM7668963_NA_ATATCCTGTCGAACAG-1	0	Con	VSMCs			GSM7668963_NA_CAGCGTGAGCCTGGAA-1	-0.0360944	Contractile_VSMC
																										GSM7668963_NA_ATATCCTGTTCAGCGC-1	0	Con	Fibroblasts			GSM7668963_NA_CAGCGTGAGTCACGAG-1	0.0119761675714379	Contractile_VSMC
																										GSM7668963_NA_ATATCCTTCCAATGCA-1	0	Con	VSMCs			GSM7668963_NA_CAGCGTGAGTTCCAGT-1	0.0201884709163973	Contractile_VSMC
																										GSM7668963_NA_ATATCCTTCTGTTCAT-1	0	Con	VSMCs			GSM7668963_NA_CAGCGTGCACCAGCTG-1	-0.00555746	Contractile_VSMC
																										GSM7668963_NA_ATCACAGAGAGTCTGG-1	0	Con	VSMCs			GSM7668963_NA_CAGCGTGCATGAAAGT-1	0.0248392186083439	Contractile_VSMC
																										GSM7668963_NA_ATCACAGAGCTAGTTC-1	0	Con	VSMCs			GSM7668963_NA_CAGCGTGGTACCAGAG-1	0.0103713885305507	Contractile_VSMC
																										GSM7668963_NA_ATCACAGAGCTGACAG-1	0	Con	Fibroblasts			GSM7668963_NA_CAGCGTGTCAAGTAAG-1	-0.0114335	Contractile_VSMC
																										GSM7668963_NA_ATCACAGCAAGAGAGA-1	0	Con	VSMCs			GSM7668963_NA_CAGCGTGTCACAGAGG-1	0.0454447648138637	Contractile_VSMC
																										GSM7668963_NA_ATCACAGCAGCAAGAC-1	0	Con	MonoMaphDC			GSM7668963_NA_CAGGCCAAGCATTTCG-1	-0.0370143	Contractile_VSMC
																										GSM7668963_NA_ATCACAGGTACGGTTT-1	0	Con	VSMCs			GSM7668963_NA_CAGGCCAGTACTGTTG-1	0.0116696546470994	Contractile_VSMC
																										GSM7668963_NA_ATCACAGGTACTCGTA-1	0	Con	VSMCs			GSM7668963_NA_CAGGCCAGTCGCTGCA-1	-0.0205915	Contractile_VSMC
																										GSM7668963_NA_ATCACAGGTAGGAGGG-1	0	Con	VSMCs			GSM7668963_NA_CAGGCCATCGCTAATG-1	0.0305589880522907	Contractile_VSMC
																										GSM7668963_NA_ATCACAGGTCTTACAG-1	0	Con	VSMCs			GSM7668963_NA_CAGGCCATCTTCACAT-1	-0.0020146	Contractile_VSMC
																										GSM7668963_NA_ATCACAGGTTTACCTT-1	0.525088070686555	Con	VSMCs			GSM7668963_NA_CAGGGCTAGCCGAACA-1	0.0190934253374638	Proliferating_VSMC
																										GSM7668963_NA_ATCACAGTCGAGTACT-1	0	Con	VSMCs			GSM7668963_NA_CAGGGCTAGGGTACGT-1	-0.01155	Contractile_VSMC
																										GSM7668963_NA_ATCACGAAGACTCCGC-1	0	Con	VSMCs			GSM7668963_NA_CAGGGCTAGTCGAAAT-1	0.0315510513448912	Contractile_VSMC
																										GSM7668963_NA_ATCACGAAGATCCAAA-1	0	Con	Fibroblasts			GSM7668963_NA_CAGGGCTCAACCAATC-1	0.0357706362716135	Contractile_VSMC
																										GSM7668963_NA_ATCACGAAGCACGTCC-1	0	Con	Fibroblasts			GSM7668963_NA_CAGGGCTGTGTTGATC-1	0.000498686539873383	Contractile_VSMC
																										GSM7668963_NA_ATCACGAAGGCGCTCT-1	0	Con	VSMCs			GSM7668963_NA_CAGGGCTTCATAAGGA-1	0.0186330049256133	Contractile_VSMC
																										GSM7668963_NA_ATCACGACAGACATCT-1	0.403211212556725	Con	VSMCs			GSM7668963_NA_CAGGGCTTCCACATAG-1	0.0461251681068942	Contractile_VSMC
																										GSM7668963_NA_ATCACGACATAATGCC-1	0	Con	ECs			GSM7668963_NA_CAGGTATAGGGTAATT-1	-0.0421705	Contractile_VSMC
																										GSM7668963_NA_ATCACGACATCGAACT-1	0	Con	VSMCs			GSM7668963_NA_CAGGTATAGTCTCTGA-1	-0.0382798	Proliferating_VSMC
																										GSM7668963_NA_ATCACGAGTACAAACA-1	0.402520280105272	Con	VSMCs			GSM7668963_NA_CAGGTATGTATGAAGT-1	0.0166956717066923	Contractile_VSMC
																										GSM7668963_NA_ATCACGAGTTAAGTCC-1	0	Con	Fibroblasts			GSM7668963_NA_CAGGTATGTGGATTTC-1	0.0583744826409598	Contractile_VSMC
																										GSM7668963_NA_ATCACGATCACCTGGG-1	0	Con	VSMCs			GSM7668963_NA_CAGTGCGAGTCTGCAT-1	-0.00885517	Contractile_VSMC
																										GSM7668963_NA_ATCACGATCTCCGAAA-1	0	Con	VSMCs			GSM7668963_NA_CAGTGCGCAGAATGTA-1	0.00560808679654357	Contractile_VSMC
																										GSM7668963_NA_ATCACTTAGAGCGACT-1	0	Con	TCells			GSM7668963_NA_CAGTGCGCAGGAACCA-1	0.00526803507251399	Contractile_VSMC
																										GSM7668963_NA_ATCACTTAGATCCGAG-1	0	Con	VSMCs			GSM7668963_NA_CAGTGCGTCGAGTGGA-1	-0.0301756	Stressed_VSMC
																										GSM7668963_NA_ATCACTTAGTTAACGA-1	1.09776855665838	Con	VSMCs			GSM7668963_NA_CAGTTAGAGAGCAACC-1	0.0374520348434585	Contractile_VSMC
																										GSM7668963_NA_ATCACTTCAGAACGCA-1	0.512484442639519	Con	VSMCs			GSM7668963_NA_CAGTTAGCAACTACGT-1	0.0455960953391096	Contractile_VSMC
																										GSM7668963_NA_ATCACTTGTATCGCTA-1	0	Con	Fibroblasts			GSM7668963_NA_CAGTTAGCATCCGAAT-1	0.00657955387621062	Stressed_VSMC
																										GSM7668963_NA_ATCACTTGTGGAGAAA-1	0	Con	Fibroblasts			GSM7668963_NA_CAGTTAGCATCGGTTA-1	0.02214847741576	Contractile_VSMC
																										GSM7668963_NA_ATCACTTTCCCGAATA-1	0	Con	MonoMaphDC			GSM7668963_NA_CAGTTAGTCCCATACC-1	0.0168133067550236	Contractile_VSMC
																										GSM7668963_NA_ATCAGGTAGAGAAGGT-1	0	Con	VSMCs			GSM7668963_NA_CAGTTCCAGATGGTAT-1	-0.020143	Contractile_VSMC
																										GSM7668963_NA_ATCAGGTAGGCACCAA-1	0	Con	Fibroblasts			GSM7668963_NA_CAGTTCCAGTAGACAT-1	-0.0166808	Contractile_VSMC
																										GSM7668963_NA_ATCAGGTAGTGGTGAC-1	0	Con	VSMCs			GSM7668963_NA_CAGTTCCTCTACGGGC-1	0.042930727270578	Contractile_VSMC
																										GSM7668963_NA_ATCAGGTCATAAGATG-1	0.661020681795067	Con	Fibroblasts			GSM7668963_NA_CATAAGCTCCACCCTA-1	-0.0991936	Contractile_VSMC
																										GSM7668963_NA_ATCAGGTGTTCGTTCC-1	0	Con	VSMCs			GSM7668963_NA_CATAAGCTCGCTGCGA-1	-0.0307923	Contractile_VSMC
																										GSM7668963_NA_ATCAGGTTCGGTACGT-1	0	Con	VSMCs			GSM7668963_NA_CATAAGCTCGTGGCTG-1	-0.0120081	Contractile_VSMC
																										GSM7668963_NA_ATCATTCAGGCTTCCG-1	0	Con	VSMCs			GSM7668963_NA_CATAAGCTCTGGGCCA-1	0.0123322301057974	Contractile_VSMC
																										GSM7668963_NA_ATCATTCAGGGCAGGA-1	0	Con	VSMCs			GSM7668963_NA_CATACAGCACATACGT-1	0.0299432283276276	Contractile_VSMC
																										GSM7668963_NA_ATCATTCAGTTAACGA-1	0.436792646377416	Con	VSMCs			GSM7668963_NA_CATACAGCATCAGTGT-1	-0.0055204	Contractile_VSMC
																										GSM7668963_NA_ATCATTCGTCCACATA-1	0	Con	ECs			GSM7668963_NA_CATACAGGTGGAGGTT-1	-0.00247573	Contractile_VSMC
																										GSM7668963_NA_ATCATTCGTCTCTCTG-1	0	Con	VSMCs			GSM7668963_NA_CATACAGGTGTACATC-1	0.00741319147662993	Contractile_VSMC
																										GSM7668963_NA_ATCATTCGTTGCCATA-1	1.09077	Con	VSMCs			GSM7668963_NA_CATACAGTCAAGAAAC-1	-0.0174588	Stressed_VSMC
																										GSM7668963_NA_ATCCACCAGGTTCAGG-1	0	Con	Fibroblasts			GSM7668963_NA_CATACCCAGAGCTTTC-1	0.0210141783324216	Contractile_VSMC
																										GSM7668963_NA_ATCCACCGTTTCAGAC-1	0	Con	VSMCs			GSM7668963_NA_CATACCCCAAATCAGA-1	0.0198389595969399	Contractile_VSMC
																										GSM7668963_NA_ATCCACCTCCAAGGGA-1	0	Con	VSMCs			GSM7668963_NA_CATACCCCAAGACCTT-1	-0.00544787	Contractile_VSMC
																										GSM7668963_NA_ATCCACCTCGCCGAGT-1	0	Con	MonoMaphDC			GSM7668963_NA_CATACCCTCCCATAGA-1	0.0356684242192526	Contractile_VSMC
																										GSM7668963_NA_ATCCACCTCGCTCTCA-1	0	Con	VSMCs			GSM7668963_NA_CATACCCTCTAGTCAG-1	-0.0102778	Contractile_VSMC
																										GSM7668963_NA_ATCCACCTCGCTGTCT-1	0	Con	VSMCs			GSM7668963_NA_CATACTTCAACACAAA-1	-0.00782358	Contractile_VSMC
																										GSM7668963_NA_ATCCACCTCGTGACTA-1	0	Con	VSMCs			GSM7668963_NA_CATACTTGTCTATGAC-1	-0.00822935	Contractile_VSMC
																										GSM7668963_NA_ATCCATTAGGTACCTT-1	0	Con	VSMCs			GSM7668963_NA_CATACTTTCTTCGCTG-1	0.00159268013878413	Contractile_VSMC
																										GSM7668963_NA_ATCCATTAGTCCTGTA-1	0	Con	VSMCs			GSM7668963_NA_CATAGACAGCACACAG-1	0.00808949160965093	Contractile_VSMC
																										GSM7668963_NA_ATCCATTAGTGCAACG-1	0	Con	VSMCs			GSM7668963_NA_CATAGACCAAGTCATC-1	0.0145760386960159	Contractile_VSMC
																										GSM7668963_NA_ATCCATTCAAAGGAGA-1	0	Con	VSMCs			GSM7668963_NA_CATAGACGTCTCTCCA-1	0.0413284963195897	Contractile_VSMC
																										GSM7668963_NA_ATCCATTCAACACACT-1	0	Con	Fibroblasts			GSM7668963_NA_CATAGACGTCTTGGTA-1	0.0151182220265319	Proliferating_VSMC
																										GSM7668963_NA_ATCCATTCATGGTACT-1	1.17685805066494	Con	VSMCs			GSM7668963_NA_CATAGACTCTGCAGCG-1	-0.0211366	Contractile_VSMC
																										GSM7668963_NA_ATCCATTGTCGTCGGT-1	0	Con	VSMCs			GSM7668963_NA_CATCAAGCAACGGGTA-1	-0.041182	Contractile_VSMC
																										GSM7668963_NA_ATCCATTGTCTCCTGT-1	0	Con	Fibroblasts			GSM7668963_NA_CATCAAGGTAGGCAAC-1	0.0194795133874699	Contractile_VSMC
																										GSM7668963_NA_ATCCATTTCACCATCC-1	0	Con	VSMCs			GSM7668963_NA_CATCCACAGACAACTA-1	-0.0174637	Stressed_VSMC
																										GSM7668963_NA_ATCCATTTCTCTCCGA-1	0	Con	Fibroblasts			GSM7668963_NA_CATCCACAGATTCGAA-1	-0.0210558	Contractile_VSMC
																										GSM7668963_NA_ATCCCTGAGCGAGGAG-1	0	Con	Fibroblasts			GSM7668963_NA_CATCCACCAATACGAA-1	-0.028762	Contractile_VSMC
																										GSM7668963_NA_ATCCCTGAGTCCCGAC-1	0	Con	MonoMaphDC			GSM7668963_NA_CATCCACCAGGTGAGT-1	0.0356442065671198	Stressed_VSMC
																										GSM7668963_NA_ATCCCTGCAGTTGTCA-1	0	Con	VSMCs			GSM7668963_NA_CATCCACGTACGCGTC-1	-0.0225346	Contractile_VSMC
																										GSM7668963_NA_ATCCCTGCATTATGCG-1	0	Con	Fibroblasts			GSM7668963_NA_CATCCACGTAGATCCT-1	-0.0104197	Contractile_VSMC
																										GSM7668963_NA_ATCCCTGGTACCCACG-1	0	Con	VSMCs			GSM7668963_NA_CATCCACGTGGATCGA-1	-0.0216438	Contractile_VSMC
																										GSM7668963_NA_ATCCCTGGTCCATCTC-1	0	Con	BCells			GSM7668963_NA_CATCCACTCGTGGTAT-1	-0.0178387	Contractile_VSMC
																										GSM7668963_NA_ATCCCTGGTCTGTAGT-1	0	Con	VSMCs			GSM7668963_NA_CATCCCAAGCAGTACG-1	-0.0204301	Contractile_VSMC
																										GSM7668963_NA_ATCCCTGGTGAATAAC-1	0	Con	TCells			GSM7668963_NA_CATCCCAAGGAACGCT-1	-0.0270989	Contractile_VSMC
																										GSM7668963_NA_ATCCCTGTCAGTCACA-1	0	Con	Fibroblasts			GSM7668963_NA_CATCCCAAGGTATTGA-1	-0.00957036	Proliferating_VSMC
																										GSM7668963_NA_ATCCCTGTCATTTGTC-1	0	Con	Fibroblasts			GSM7668963_NA_CATCCCACACGTATAC-1	-0.00679039	Contractile_VSMC
																										GSM7668963_NA_ATCCCTGTCTAGCATG-1	0	Con	VSMCs			GSM7668963_NA_CATCCCACAGGTAGTG-1	-0.000115774	Contractile_VSMC
																										GSM7668963_NA_ATCCGTCAGTACAGCG-1	0	Con	VSMCs			GSM7668963_NA_CATCCCACATCGAAGG-1	0.0100638669482341	Contractile_VSMC
																										GSM7668963_NA_ATCCGTCAGTAGCAAT-1	0	Con	VSMCs			GSM7668963_NA_CATCCCAGTAAGATAC-1	-0.00863601	Contractile_VSMC
																										GSM7668963_NA_ATCCGTCCAACTGAAA-1	0	Con	Fibroblasts			GSM7668963_NA_CATCCCAGTGGAGAAA-1	-0.00366836	Contractile_VSMC
																										GSM7668963_NA_ATCCGTCCAATTGCGT-1	0	Con	ECs			GSM7668963_NA_CATCCCATCATTTGTC-1	-0.0167096	Contractile_VSMC
																										GSM7668963_NA_ATCCGTCCAGATAAAC-1	0.613383129060005	Con	VSMCs			GSM7668963_NA_CATCCCATCTCCGAGG-1	0.0566004307919307	Stressed_VSMC
																										GSM7668963_NA_ATCCGTCCAGATTCGT-1	0	Con	VSMCs			GSM7668963_NA_CATCCGTAGAGCAAGA-1	0.0133804616942288	Contractile_VSMC
																										GSM7668963_NA_ATCCGTCGTAACACCT-1	0.899625763219357	Con	VSMCs			GSM7668963_NA_CATCCGTAGGTGCTTT-1	0.0522553342738027	Contractile_VSMC
																										GSM7668963_NA_ATCCGTCGTTCTAAGC-1	0	Con	TCells			GSM7668963_NA_CATCCGTAGTAGCATA-1	0.000777976883088149	Contractile_VSMC
																										GSM7668963_NA_ATCCGTCTCAGCTTGA-1	0	Con	ECs			GSM7668963_NA_CATCCGTGTCAAACGG-1	-0.0061159	Contractile_VSMC
																										GSM7668963_NA_ATCCGTCTCCTAGCCT-1	0	Con	VSMCs			GSM7668963_NA_CATCCGTTCACTTTGT-1	0.0471949713350188	Stressed_VSMC
																										GSM7668963_NA_ATCCGTCTCTTAAGGC-1	0	Con	VSMCs			GSM7668963_NA_CATCGCTAGGACACTG-1	0.0136295200386017	Contractile_VSMC
																										GSM7668963_NA_ATCCTATAGCGTATGG-1	0.656164524937001	Con	Fibroblasts			GSM7668963_NA_CATCGCTAGTATGAGT-1	0.0281423592991608	Stressed_VSMC
																										GSM7668963_NA_ATCCTATCAATAGGGC-1	0	Con	VSMCs			GSM7668963_NA_CATCGCTAGTGGACGT-1	0.00324798484106104	Contractile_VSMC
																										GSM7668963_NA_ATCCTATCACGTTCGG-1	0	Con	VSMCs			GSM7668963_NA_CATCGCTCAGTCGCTG-1	0.0375382587143914	Contractile_VSMC
																										GSM7668963_NA_ATCCTATGTGCCAAGA-1	0	Con	ECs			GSM7668963_NA_CATCGCTTCGGTAAGG-1	-0.012972	Contractile_VSMC
																										GSM7668963_NA_ATCCTATGTGGCATCC-1	0	Con	Fibroblasts			GSM7668963_NA_CATCGGGAGCACCGTC-1	-0.0216829	Contractile_VSMC
																										GSM7668963_NA_ATCCTATTCCACTTTA-1	0.455060809958096	Con	VSMCs			GSM7668963_NA_CATCGGGAGTGCTACT-1	0.0426151787521233	Stressed_VSMC
																										GSM7668963_NA_ATCCTATTCTTACCGC-1	0	Con	VSMCs			GSM7668963_NA_CATCGGGCAACCGGAA-1	0.0176102443521791	Contractile_VSMC
																										GSM7668963_NA_ATCGATGCATAATCCG-1	0	Con	VSMCs			GSM7668963_NA_CATCGGGCACGACGTC-1	0.00992153299446195	Proliferating_VSMC
																										GSM7668963_NA_ATCGATGGTCCACGCA-1	0	Con	MonoMaphDC			GSM7668963_NA_CATCGGGGTAGTGATA-1	0.01575847870042	Contractile_VSMC
																										GSM7668963_NA_ATCGATGGTGTATTGC-1	0	Con	TCells			GSM7668963_NA_CATCGGGTCGAGTTGT-1	-0.0251317	Contractile_VSMC
																										GSM7668963_NA_ATCGATGGTTGACTGT-1	0	Con	VSMCs			GSM7668963_NA_CATCGTCAGTTCCAGT-1	-0.0519034	Contractile_VSMC
																										GSM7668963_NA_ATCGATGGTTTCACAG-1	0	Con	Fibroblasts			GSM7668963_NA_CATCGTCCACTGCGTG-1	0.0366411426367658	Contractile_VSMC
																										GSM7668963_NA_ATCGATGTCGGTTAGT-1	0	Con	VSMCs			GSM7668963_NA_CATCGTCTCGAGTCCG-1	0.0303704309316802	Stressed_VSMC
																										GSM7668963_NA_ATCGATGTCTACGCGG-1	0	Con	VSMCs			GSM7668963_NA_CATGAGTTCATGGTAC-1	-0.0339588	Contractile_VSMC
																										GSM7668963_NA_ATCGATGTCTTGCAAG-1	0.545352116103525	Con	Fibroblasts			GSM7668963_NA_CATGAGTTCCAGCTCT-1	0.0264310404192725	Stressed_VSMC
																										GSM7668963_NA_ATCGCCTAGATGTTAG-1	0	Con	VSMCs			GSM7668963_NA_CATGCAAAGCGACTTT-1	0.0611643819693339	Contractile_VSMC
																										GSM7668963_NA_ATCGCCTAGGACTTCT-1	0	Con	Fibroblasts			GSM7668963_NA_CATGCAAAGCTCACTA-1	0.0108102258249176	Contractile_VSMC
																										GSM7668963_NA_ATCGCCTAGTTGGAGC-1	0	Con	Fibroblasts			GSM7668963_NA_CATGCAAAGTCTTGGT-1	-0.0310688	Contractile_VSMC
																										GSM7668963_NA_ATCGCCTGTAACACGG-1	0	Con	VSMCs			GSM7668963_NA_CATGCAACAGCGGTTC-1	-0.0353569	Proliferating_VSMC
																										GSM7668963_NA_ATCGCCTGTCCAGCAC-1	0	Con	VSMCs			GSM7668963_NA_CATGCAACAGGTCAAG-1	-0.0205789	Contractile_VSMC
																										GSM7668963_NA_ATCGCCTGTCGTCAGC-1	0	Con	BCells			GSM7668963_NA_CATGCAATCGGAAACG-1	0.0588003757656352	Stressed_VSMC
																										GSM7668963_NA_ATCGCCTGTGCAACGA-1	0	Con	VSMCs			GSM7668963_NA_CATGCCTAGGAGAATG-1	-0.020296	Contractile_VSMC
																										GSM7668963_NA_ATCGCCTGTGCGGCTT-1	0.515699347668114	Con	VSMCs			GSM7668963_NA_CATGCCTCACATATGC-1	-0.0165332	Contractile_VSMC
																										GSM7668963_NA_ATCGCCTGTGTATTGC-1	0	Con	TCells			GSM7668963_NA_CATGCCTCAGGAGGAG-1	-0.00508355	Contractile_VSMC
																										GSM7668963_NA_ATCGCCTTCAGCAGAG-1	0.496023573156271	Con	VSMCs			GSM7668963_NA_CATGCCTCAGGTGTGA-1	-0.028781	Contractile_VSMC
																										GSM7668963_NA_ATCGCCTTCAGGCGAA-1	0	Con	TCells			GSM7668963_NA_CATGCCTCATCGTCCT-1	-0.0204352	Contractile_VSMC
																										GSM7668963_NA_ATCGCCTTCGAAGGAC-1	0	Con	VSMCs			GSM7668963_NA_CATGCCTGTTTCGTGA-1	0.0320435348824839	Contractile_VSMC
																										GSM7668963_NA_ATCGCCTTCTAAGCGT-1	0.425541921258661	Con	VSMCs			GSM7668963_NA_CATGCCTTCTGCACCT-1	0.0116920997332966	Contractile_VSMC
																										GSM7668963_NA_ATCGCCTTCTGTCGTC-1	0	Con	VSMCs			GSM7668963_NA_CATGCGGAGCTGAAAT-1	-0.0135547	Stressed_VSMC
																										GSM7668963_NA_ATCGCCTTCTGTTGGA-1	0	Con	Fibroblasts			GSM7668963_NA_CATGCTCAGCATGGGT-1	-0.026747	Contractile_VSMC
																										GSM7668963_NA_ATCGCCTTCTTGGAAC-1	0	Con	VSMCs			GSM7668963_NA_CATGCTCAGGGACAGG-1	0.0189108658622672	Contractile_VSMC
																										GSM7668963_NA_ATCGGATAGCATCAGG-1	0.803434496296785	Con	VSMCs			GSM7668963_NA_CATGCTCAGTTGCGAG-1	-0.0115404	Contractile_VSMC
																										GSM7668963_NA_ATCGGATCACGCTGCA-1	0.506202101659064	Con	VSMCs			GSM7668963_NA_CATGCTCCACGCCAGT-1	0.00450403844762333	Contractile_VSMC
																										GSM7668963_NA_ATCGGATCACGGTGCT-1	0	Con	ECs			GSM7668963_NA_CATGCTCCAGTGCGCT-1	-0.0244827	Proliferating_VSMC
																										GSM7668963_NA_ATCGGATCAGGTCCCA-1	0	Con	VSMCs			GSM7668963_NA_CATGCTCGTCACCCTT-1	0.0454152462213203	Contractile_VSMC
																										GSM7668963_NA_ATCGGATGTACGCGTC-1	0.583691770730552	Con	VSMCs			GSM7668963_NA_CATGGATAGTCGAATA-1	-0.0116844	Contractile_VSMC
																										GSM7668963_NA_ATCGGATGTGAAGCGT-1	0	Con	VSMCs			GSM7668963_NA_CATGGATCATATGGCT-1	0.0621290164458204	Stressed_VSMC
																										GSM7668963_NA_ATCGGATGTTGTGTAC-1	0	Con	VSMCs			GSM7668963_NA_CATGGATGTTTGTTGG-1	0.0341011984478858	Contractile_VSMC
																										GSM7668963_NA_ATCGGATTCACCATGA-1	0	Con	VSMCs			GSM7668963_NA_CATGGATTCAACCCGG-1	-6.58065e-05	Contractile_VSMC
																										GSM7668963_NA_ATCGGATTCAGCAGAG-1	0	Con	VSMCs			GSM7668963_NA_CATGGATTCACTGTTT-1	0.0118238741943306	Contractile_VSMC
																										GSM7668963_NA_ATCGGATTCGGATAAA-1	0	Con	VSMCs			GSM7668963_NA_CATGGATTCTGTCGCT-1	-0.00842545	Proliferating_VSMC
																										GSM7668963_NA_ATCGGATTCTCTCTAA-1	0	Con	VSMCs			GSM7668963_NA_CATGGTAAGACCTCAT-1	-0.000214199	Contractile_VSMC
																										GSM7668963_NA_ATCGGATTCTGTGTGA-1	0	Con	VSMCs			GSM7668963_NA_CATGGTAAGCTACAAA-1	-0.0287459	Contractile_VSMC
																										GSM7668963_NA_ATCGGCGAGAGGGCGA-1	0	Con	VSMCs			GSM7668963_NA_CATGGTAAGGCACTAG-1	0.00230765377893211	Contractile_VSMC
																										GSM7668963_NA_ATCGGCGAGCAGCCCT-1	0	Con	Fibroblasts			GSM7668963_NA_CATGGTAAGTACTCGT-1	-0.0353362	Contractile_VSMC
																										GSM7668963_NA_ATCGGCGAGGTAAGGA-1	0	Con	VSMCs			GSM7668963_NA_CATGGTACAACTACGT-1	0.0244936942858229	Contractile_VSMC
																										GSM7668963_NA_ATCGGCGCACGCGGTT-1	0	Con	VSMCs			GSM7668963_NA_CATGGTACAGAAACCG-1	-0.0871506	Stressed_VSMC
																										GSM7668963_NA_ATCGGCGGTCAATGGG-1	0	Con	ECs			GSM7668963_NA_CATGGTAGTATCCCTC-1	0.0112393595788082	Contractile_VSMC
																										GSM7668963_NA_ATCGGCGGTTCTAACG-1	0	Con	Fibroblasts			GSM7668963_NA_CATGGTATCATGTCAG-1	0.00549895258517668	Contractile_VSMC
																										GSM7668963_NA_ATCGGCGGTTGCTCGG-1	1.03923029682201	Con	VSMCs			GSM7668963_NA_CATGGTATCGCCTTTG-1	-0.018017	Contractile_VSMC
																										GSM7668963_NA_ATCGGCGTCGACATCA-1	0.97539319085599	Con	VSMCs			GSM7668963_NA_CATTCATAGTCGCGAA-1	0.0165155394261358	Stressed_VSMC
																										GSM7668963_NA_ATCGGCGTCTGCCTGT-1	0	Con	TCells			GSM7668963_NA_CATTCATCACTATCGA-1	-0.00248539	Stressed_VSMC
																										GSM7668963_NA_ATCGTAGCAAAGCGTG-1	0	Con	VSMCs			GSM7668963_NA_CATTCATCAGAAGCGT-1	0.00152169624174984	Contractile_VSMC
																										GSM7668963_NA_ATCGTAGCAACACTAC-1	0.443266033304109	Con	VSMCs			GSM7668963_NA_CATTCATCAGCTGTGC-1	-0.0299375	Contractile_VSMC
																										GSM7668963_NA_ATCGTAGCAATTCTCT-1	0	Con	MonoMaphDC			GSM7668963_NA_CATTCATCAGGAATCG-1	0.0555376815270227	Contractile_VSMC
																										GSM7668963_NA_ATCGTAGTCCATCTGC-1	0.499870897626125	Con	VSMCs			GSM7668963_NA_CATTCATGTAACGCGA-1	0.00769929992738586	Contractile_VSMC
																										GSM7668963_NA_ATCGTAGTCGTACCTC-1	0	Con	VSMCs			GSM7668963_NA_CATTCATTCATAAGGA-1	0.0371449383342595	Contractile_VSMC
																										GSM7668963_NA_ATCGTCCAGAATCGCG-1	0	Con	VSMCs			GSM7668963_NA_CATTCCGAGAGAGCAA-1	-0.0214129	Contractile_VSMC
																										GSM7668963_NA_ATCGTCCAGTATAGAC-1	0	Con	VSMCs			GSM7668963_NA_CATTCCGAGGAGTATT-1	0.0194804742716026	Stressed_VSMC
																										GSM7668963_NA_ATCGTCCCAACTGATC-1	1.12610511533146	Con	VSMCs			GSM7668963_NA_CATTCCGCAACAGCTT-1	0.0550615959648841	Contractile_VSMC
																										GSM7668963_NA_ATCGTCCCAAGCTCTA-1	0	Con	VSMCs			GSM7668963_NA_CATTCCGCACCTCTAC-1	-0.0142318	Proliferating_VSMC
																										GSM7668963_NA_ATCGTCCCACGGTCTG-1	0	Con	Fibroblasts			GSM7668963_NA_CATTCCGGTCACTTAG-1	0.0163084310322153	Contractile_VSMC
																										GSM7668963_NA_ATCGTCCCAGACGCTC-1	0	Con	BCells			GSM7668963_NA_CATTCCGGTTGTGGAG-1	0.0283761999542443	Contractile_VSMC
																										GSM7668963_NA_ATCGTCCCATGTACGT-1	0	Con	VSMCs			GSM7668963_NA_CATTCCGTCGCCAACG-1	-0.0258826	Contractile_VSMC
																										GSM7668963_NA_ATCGTCCGTCCTTGTC-1	0	Con	VSMCs			GSM7668963_NA_CATTCCGTCTTCCACG-1	-0.00997015	Contractile_VSMC
																										GSM7668963_NA_ATCGTCCGTTCGGTAT-1	0	Con	Fibroblasts			GSM7668963_NA_CATTCTACACCCTGAG-1	-0.0622944	Stressed_VSMC
																										GSM7668963_NA_ATCGTCCGTTGTCAGT-1	1.70722752549331	Con	ECs			GSM7668963_NA_CATTCTACAGAGTGTG-1	0.0222722530503601	Proliferating_VSMC
																										GSM7668963_NA_ATCGTCCTCATGCAGT-1	0	Con	VSMCs			GSM7668963_NA_CATTCTAGTACAGTTC-1	0.0245377493901586	Contractile_VSMC
																										GSM7668963_NA_ATCGTCCTCCTGATAG-1	0.730202140329799	Con	VSMCs			GSM7668963_NA_CATTCTAGTACCGTGC-1	0.000167867396636522	Proliferating_VSMC
																										GSM7668963_NA_ATCGTCCTCGAAGGAC-1	0	Con	VSMCs			GSM7668963_NA_CATTCTATCTCTTCAA-1	-0.0352328	Contractile_VSMC
																										GSM7668963_NA_ATCGTCCTCTGGTCAA-1	0	Con	VSMCs			GSM7668963_NA_CATTGAGAGCTTGTTG-1	-0.024315	Contractile_VSMC
																										GSM7668963_NA_ATCGTGAAGAATGTTG-1	0.663705176320158	Con	VSMCs			GSM7668963_NA_CATTGAGAGGATGCGT-1	-0.00993745	Immune-like_VSMC2
																										GSM7668963_NA_ATCGTGACAAGATTGA-1	0	Con	VSMCs			GSM7668963_NA_CATTGAGAGGGCAGGA-1	-0.00446634	Contractile_VSMC
																										GSM7668963_NA_ATCGTGACACGTATAC-1	0	Con	MonoMaphDC			GSM7668963_NA_CATTGAGAGTCTCTGA-1	0.00956782374793179	Contractile_VSMC
																										GSM7668963_NA_ATCGTGAGTAGAGCTG-1	0	Con	VSMCs			GSM7668963_NA_CATTGAGGTATGCTTG-1	0.0114333926477721	Contractile_VSMC
																										GSM7668963_NA_ATCGTGAGTCCTATAG-1	0	Con	Fibroblasts			GSM7668963_NA_CATTGAGTCAGCGGAA-1	-0.0297578	Contractile_VSMC
																										GSM7668963_NA_ATCGTGAGTCGTCGGT-1	0	Con	VSMCs			GSM7668963_NA_CATTGAGTCGCTTTAT-1	0.0100978131829004	Contractile_VSMC
																										GSM7668963_NA_ATCGTGAGTGTCATTG-1	0	Con	Fibroblasts			GSM7668963_NA_CATTGAGTCGTCTAAG-1	0.00351233242856563	Contractile_VSMC
																										GSM7668963_NA_ATCGTGATCTCAACCC-1	0.447663907080145	Con	VSMCs			GSM7668963_NA_CATTGAGTCTCGGTAA-1	0.0245298007638572	Contractile_VSMC
																										GSM7668963_NA_ATCTCTACAAGACGGT-1	0	Con	VSMCs			GSM7668963_NA_CATTGCCAGAATTTGG-1	0.0138763463621275	Contractile_VSMC
																										GSM7668963_NA_ATCTCTACACAGCATT-1	0	Con	VSMCs			GSM7668963_NA_CATTGTTCAGACCGCT-1	0.00744180788815954	Contractile_VSMC
																										GSM7668963_NA_ATCTCTACATACCAGT-1	0.38782813522577	Con	VSMCs			GSM7668963_NA_CATTGTTCAGAGTAAT-1	0.0722781875337443	Stressed_VSMC
																										GSM7668963_NA_ATCTCTAGTCCTGTCT-1	0	Con	VSMCs			GSM7668963_NA_CATTGTTTCGCGTCGA-1	0.0226677224941234	Contractile_VSMC
																										GSM7668963_NA_ATCTCTAGTGCTGCAC-1	0	Con	VSMCs			GSM7668963_NA_CATTGTTTCTGGGCGT-1	-0.0324604	Contractile_VSMC
																										GSM7668963_NA_ATCTCTATCCGTTTCG-1	0	Con	VSMCs			GSM7668963_NA_CATTGTTTCTTCACGC-1	0.011494111069777	Contractile_VSMC
																										GSM7668963_NA_ATCTCTATCGTTAGAC-1	0	Con	VSMCs			GSM7668963_NA_CATTTCAAGAAATTCG-1	0.01121106760537	Contractile_VSMC
																										GSM7668963_NA_ATCTCTATCTCCTGTG-1	0	Con	VSMCs			GSM7668963_NA_CATTTCAAGCGATGAC-1	0.0156425376969315	Contractile_VSMC
																										GSM7668963_NA_ATCTTCAAGATAGGGA-1	0	Con	VSMCs			GSM7668963_NA_CATTTCACACTTGACA-1	0.0194472194051931	Contractile_VSMC
																										GSM7668963_NA_ATCTTCAAGATCGCCC-1	0	Con	VSMCs			GSM7668963_NA_CATTTCAGTAATGCTC-1	0.0127616854703136	Contractile_VSMC
																										GSM7668963_NA_ATCTTCACAAGGCCTC-1	0	Con	VSMCs			GSM7668963_NA_CATTTCAGTACCCGCA-1	0.0485375344288879	Contractile_VSMC
																										GSM7668963_NA_ATCTTCACAGCAGGAT-1	0	Con	MonoMaphDC			GSM7668963_NA_CATTTCATCCTGCCAT-1	-0.0213395	Contractile_VSMC
																										GSM7668963_NA_ATCTTCACAGCCGTCA-1	0.507488049148388	Con	VSMCs			GSM7668963_NA_CCAAGCGAGCCTCTTC-1	0.019388592875759	Contractile_VSMC
																										GSM7668963_NA_ATCTTCAGTAGCGATG-1	0.73468924555676	Con	VSMCs			GSM7668963_NA_CCAAGCGAGCTACTGT-1	0.0350407116214062	Stressed_VSMC
																										GSM7668963_NA_ATCTTCAGTATCGATC-1	0	Con	VSMCs			GSM7668963_NA_CCAAGCGCAGCACAAG-1	0.0119466809602202	Proliferating_VSMC
																										GSM7668963_NA_ATCTTCAGTGACACGA-1	0	Con	MonoMaphDC			GSM7668963_NA_CCAAGCGCATACACCA-1	-0.040708	Contractile_VSMC
																										GSM7668963_NA_ATCTTCATCCTCAGGG-1	0	Con	VSMCs			GSM7668963_NA_CCAAGCGGTGATATAG-1	0.0609320048425333	Contractile_VSMC
																										GSM7668963_NA_ATGAAAGAGACGGTTG-1	0	Con	MonoMaphDC			GSM7668963_NA_CCAAGCGTCTGTCTCG-1	0.0589968959167552	Contractile_VSMC
																										GSM7668963_NA_ATGAAAGAGCTAGAAT-1	0	Con	VSMCs			GSM7668963_NA_CCAATGAAGGCCATAG-1	-0.0142097	Contractile_VSMC
																										GSM7668963_NA_ATGAAAGAGGAATCGC-1	0	Con	Fibroblasts			GSM7668963_NA_CCAATGATCATCGCTC-1	-0.0366903	Contractile_VSMC
																										GSM7668963_NA_ATGAAAGCATCCTGTC-1	0	Con	MonoMaphDC			GSM7668963_NA_CCAATTTCACTGGCGT-1	0.0411777515513502	Contractile_VSMC
																										GSM7668963_NA_ATGAAAGGTAAGTCAA-1	0	Con	Fibroblasts			GSM7668963_NA_CCAATTTCAGTCGCAC-1	-0.0244188	Contractile_VSMC
																										GSM7668963_NA_ATGAAAGGTCCCGCAA-1	0	Con	Fibroblasts			GSM7668963_NA_CCAATTTCATCAGCGC-1	0.0238828145953017	Contractile_VSMC
																										GSM7668963_NA_ATGAAAGGTGGAAATT-1	0	Con	VSMCs			GSM7668963_NA_CCAATTTGTGTTATCG-1	-0.0124793	Contractile_VSMC
																										GSM7668963_NA_ATGAAAGGTTTCGACA-1	0	Con	VSMCs			GSM7668963_NA_CCAATTTTCCAGCCTT-1	0.00627661510264204	Proliferating_VSMC
																										GSM7668963_NA_ATGAAAGTCCGTGGTG-1	0	Con	ECs			GSM7668963_NA_CCAATTTTCGCCTTTG-1	0.00921823718704873	Contractile_VSMC
																										GSM7668963_NA_ATGAAAGTCGATGCAT-1	0	Con	VSMCs			GSM7668963_NA_CCACAAAAGCATATGA-1	-0.0540249	Contractile_VSMC
																										GSM7668963_NA_ATGAAAGTCTCGCCTA-1	0	Con	VSMCs			GSM7668963_NA_CCACAAAAGTTCTACG-1	0.0274542829662959	Contractile_VSMC
																										GSM7668963_NA_ATGACCAAGCACCGTC-1	0	Con	Fibroblasts			GSM7668963_NA_CCACAAACAGCTGTCG-1	-0.0111408	Contractile_VSMC
																										GSM7668963_NA_ATGACCAAGCAGTAAT-1	0	Con	Fibroblasts			GSM7668963_NA_CCACAAACATAGGAGC-1	-0.00901398	Contractile_VSMC
																										GSM7668963_NA_ATGACCAAGTATGCAA-1	0	Con	Fibroblasts			GSM7668963_NA_CCACAAAGTACTGAGG-1	0.0272922516763707	Contractile_VSMC
																										GSM7668963_NA_ATGACCACACAGCCAC-1	0	Con	VSMCs			GSM7668963_NA_CCACAAAGTAGCGTCC-1	0.0122005090819969	Contractile_VSMC
																										GSM7668963_NA_ATGACCACACCTCGTT-1	0.463627915160754	Con	VSMCs			GSM7668963_NA_CCACAAAGTCGTGCCA-1	0.00886345946237727	Contractile_VSMC
																										GSM7668963_NA_ATGACCACAGATCCTA-1	0	Con	Fibroblasts			GSM7668963_NA_CCACAAATCCGAGGCT-1	0.002900700540188	Contractile_VSMC
																										GSM7668963_NA_ATGACCACATCGGCCA-1	0	Con	MonoMaphDC			GSM7668963_NA_CCACAAATCTGTACAG-1	0.0902626041161217	Stressed_VSMC
																										GSM7668963_NA_ATGACCAGTGCTATTG-1	0.494646295762248	Con	VSMCs			GSM7668963_NA_CCACACTAGAGAGCCT-1	-0.038322	Proliferating_VSMC
																										GSM7668963_NA_ATGACCATCCATTCGC-1	0	Con	VSMCs			GSM7668963_NA_CCACACTCATTGGGAG-1	-0.0109349	Contractile_VSMC
																										GSM7668963_NA_ATGAGGGAGCGACAGT-1	0	Con	VSMCs			GSM7668963_NA_CCACACTGTAAGTTGA-1	-0.0242862	Contractile_VSMC
																										GSM7668963_NA_ATGAGGGAGGGTTGCA-1	0	Con	VSMCs			GSM7668963_NA_CCACACTGTATGCTAC-1	0.00422472236562753	Stressed_VSMC
																										GSM7668963_NA_ATGAGGGAGGTATCTC-1	0	Con	VSMCs			GSM7668963_NA_CCACACTGTCTCAAGT-1	0.0293015479227264	Contractile_VSMC
																										GSM7668963_NA_ATGAGGGCAACGCATT-1	0	Con	VSMCs			GSM7668963_NA_CCACACTGTTCGTAAC-1	-0.0194782	Contractile_VSMC
																										GSM7668963_NA_ATGAGGGCATCAGTCA-1	0.952860909073966	Con	VSMCs			GSM7668963_NA_CCACACTTCACCCTCA-1	-0.0505618	Contractile_VSMC
																										GSM7668963_NA_ATGAGGGCATCGATCA-1	0	Con	VSMCs			GSM7668963_NA_CCACACTTCCGATAGT-1	0.0198451911378867	Contractile_VSMC
																										GSM7668963_NA_ATGAGGGGTAACACGG-1	0	Con	VSMCs			GSM7668963_NA_CCACCATAGGTTAGTA-1	-0.011883	Contractile_VSMC
																										GSM7668963_NA_ATGAGGGGTATCTCTT-1	0	Con	VSMCs			GSM7668963_NA_CCACCATCAGTTGTTG-1	-0.00477167	Contractile_VSMC
																										GSM7668963_NA_ATGAGGGGTGTATACC-1	0	Con	VSMCs			GSM7668963_NA_CCACCATGTCTTTCTA-1	-0.0269757	Contractile_VSMC
																										GSM7668963_NA_ATGAGGGTCGAAGCAG-1	0	Con	Fibroblasts			GSM7668963_NA_CCACCATGTTCGATTG-1	0.0295697949690351	Proliferating_VSMC
																										GSM7668963_NA_ATGAGTCCACTCCCTA-1	0	Con	BCells			GSM7668963_NA_CCACGAGAGACAGTCG-1	0.00497813689154116	Contractile_VSMC
																										GSM7668963_NA_ATGAGTCCAGCTGTAT-1	0	Con	VSMCs			GSM7668963_NA_CCACGAGAGCCACCGT-1	-0.024508	Proliferating_VSMC
																										GSM7668963_NA_ATGAGTCGTATGAGAT-1	0	Con	Fibroblasts			GSM7668963_NA_CCACGAGAGGTGAGCT-1	-0.0211137	Contractile_VSMC
																										GSM7668963_NA_ATGAGTCGTCAACATC-1	0	Con	BCells			GSM7668963_NA_CCACGAGAGTCAAGCG-1	-0.00126752	Proliferating_VSMC
																										GSM7668963_NA_ATGAGTCGTCATCCGG-1	0	Con	VSMCs			GSM7668963_NA_CCACGAGAGTGTGTTC-1	-0.0670561	Contractile_VSMC
																										GSM7668963_NA_ATGAGTCGTCCGGTCA-1	0	Con	Fibroblasts			GSM7668963_NA_CCACGAGCAGTGCCTG-1	-0.0232122	Contractile_VSMC
																										GSM7668963_NA_ATGAGTCGTCTCAGAT-1	0	Con	NK			GSM7668963_NA_CCACGAGTCAAAGGTA-1	0.00873102997995459	Immune-like_VSMC2
																										GSM7668963_NA_ATGAGTCGTCTTCAAG-1	0	Con	VSMCs			GSM7668963_NA_CCACGAGTCTTTGGAG-1	-0.0105387	Contractile_VSMC
																										GSM7668963_NA_ATGAGTCTCCTTACCG-1	0	Con	VSMCs			GSM7668963_NA_CCACGTTAGGCTTAAA-1	0.0371834447701272	Stressed_VSMC
																										GSM7668963_NA_ATGAGTCTCGCAGAGA-1	0	Con	Fibroblasts			GSM7668963_NA_CCACGTTCACCGGCTA-1	-0.0373939	Contractile_VSMC
																										GSM7668963_NA_ATGAGTCTCGTCTCAC-1	0.508992	Con	VSMCs			GSM7668963_NA_CCACGTTCATCGTGGC-1	-0.0231836	Proliferating_VSMC
																										GSM7668963_NA_ATGATCGAGCTGTTCA-1	0.435497825765032	Con	VSMCs			GSM7668963_NA_CCACGTTGTAGCGCCT-1	0.0291049326018916	Contractile_VSMC
																										GSM7668963_NA_ATGATCGAGTCGAATA-1	0.677331171875118	Con	VSMCs			GSM7668963_NA_CCACGTTGTTACGCCG-1	0.0168702524866334	Contractile_VSMC
																										GSM7668963_NA_ATGATCGGTCTGTGCG-1	0.918395890287815	Con	VSMCs			GSM7668963_NA_CCACTTGAGCATGCGA-1	0.0389526236356534	Contractile_VSMC
																										GSM7668963_NA_ATGATCGTCACATCAG-1	0	Con	MonoMaphDC			GSM7668963_NA_CCACTTGAGCGATGCA-1	0.0135359287896656	Contractile_VSMC
																										GSM7668963_NA_ATGCATGAGTTAACGA-1	0	Con	VSMCs			GSM7668963_NA_CCACTTGAGCTAAGTA-1	0.0330399996897678	Contractile_VSMC
																										GSM7668963_NA_ATGCATGCACCGCTGA-1	0	Con	VSMCs			GSM7668963_NA_CCACTTGAGGATGGCT-1	-0.0175031	Contractile_VSMC
																										GSM7668963_NA_ATGCATGCAGTAGAAT-1	0	Con	VSMCs			GSM7668963_NA_CCACTTGCACGAAGAC-1	0.00674346773917231	Contractile_VSMC
																										GSM7668963_NA_ATGCATGGTATAGGGC-1	0	Con	Fibroblasts			GSM7668963_NA_CCACTTGCACGCTGTG-1	-0.0176049	Contractile_VSMC
																										GSM7668963_NA_ATGCATGGTCGTTTCC-1	0	Con	Fibroblasts			GSM7668963_NA_CCACTTGGTACTAAGA-1	-0.0121138	Contractile_VSMC
																										GSM7668963_NA_ATGCATGTCATCAGTG-1	0	Con	VSMCs			GSM7668963_NA_CCACTTGTCACCGGGT-1	0.0131247803913071	Contractile_VSMC
																										GSM7668963_NA_ATGCATGTCTTTCCAA-1	0	Con	VSMCs			GSM7668963_NA_CCATAAGAGATCACTC-1	-0.0222381	Contractile_VSMC
																										GSM7668963_NA_ATGCCTCAGTTCACTG-1	0	Con	ECs			GSM7668963_NA_CCATAAGAGGAGCTGT-1	-0.00538451	Contractile_VSMC
																										GSM7668963_NA_ATGCCTCCAACATCGT-1	0	Con	VSMCs			GSM7668963_NA_CCATAAGCACAGTCGC-1	-0.0118559	Contractile_VSMC
																										GSM7668963_NA_ATGCCTCCACCATATG-1	0	Con	Fibroblasts			GSM7668963_NA_CCATAAGGTCGTGATT-1	0.00481512380291771	Contractile_VSMC
																										GSM7668963_NA_ATGCCTCCACCTTCGT-1	0	Con	VSMCs			GSM7668963_NA_CCATAAGGTGATTGGG-1	-0.0458953	Contractile_VSMC
																										GSM7668963_NA_ATGCCTCGTACTGCGC-1	0	Con	VSMCs			GSM7668963_NA_CCATAAGGTGGATCAG-1	-0.0297057	Contractile_VSMC
																										GSM7668963_NA_ATGCCTCGTATCAAGA-1	0	Con	ECs			GSM7668963_NA_CCATAAGGTGTTAAAG-1	-0.00653219	Contractile_VSMC
																										GSM7668963_NA_ATGCCTCGTCCATACA-1	0	Con	VSMCs			GSM7668963_NA_CCATCACCACTGAATC-1	-0.00728225	Contractile_VSMC
																										GSM7668963_NA_ATGCCTCGTTGTGCAT-1	0	Con	TCells			GSM7668963_NA_CCATCACCATACCAGT-1	-0.0124854	Contractile_VSMC
																										GSM7668963_NA_ATGCCTCTCACCTCTG-1	0.811903668851294	Con	VSMCs			GSM7668963_NA_CCATCACTCTGGGAGA-1	-0.00939896	Contractile_VSMC
																										GSM7668963_NA_ATGCCTCTCTATCGCC-1	0	Con	VSMCs			GSM7668963_NA_CCCAACTCATAATCGC-1	0.123509604122178	Stressed_VSMC
																										GSM7668963_NA_ATGCGATGTAAGGCTG-1	0	Con	VSMCs			GSM7668963_NA_CCCAACTCATGACAAA-1	-0.00448266	Contractile_VSMC
																										GSM7668963_NA_ATGCGATGTGCATGAG-1	0	Con	VSMCs			GSM7668963_NA_CCCAACTTCGGTGCAC-1	-0.00198718	Contractile_VSMC
																										GSM7668963_NA_ATGCGATTCACCTTAT-1	0	Con	VSMCs			GSM7668963_NA_CCCAACTTCGTGGTAT-1	-0.0320905	Contractile_VSMC
																										GSM7668963_NA_ATGCGATTCATCGCAA-1	0	Con	NK			GSM7668963_NA_CCCATTGAGATGCTAA-1	0.026277111867038	Contractile_VSMC
																										GSM7668963_NA_ATGCGATTCCCAACTC-1	0	Con	VSMCs			GSM7668963_NA_CCCATTGAGGGTTTCT-1	0.0429829374766096	Contractile_VSMC
																										GSM7668963_NA_ATGCGATTCTGTCAGA-1	0	Con	Fibroblasts			GSM7668963_NA_CCCATTGCAAACACCT-1	0.0360976847521566	Contractile_VSMC
																										GSM7668963_NA_ATGCGATTCTTCCCAG-1	0	Con	VSMCs			GSM7668963_NA_CCCATTGGTCGCGTTG-1	0.00228681182276269	Contractile_VSMC
																										GSM7668963_NA_ATGGAGGGTCTACAAC-1	0	Con	VSMCs			GSM7668963_NA_CCCATTGTCTGTGCTC-1	0.0042395082845336	Contractile_VSMC
																										GSM7668963_NA_ATGGAGGTCATTGTGG-1	0	Con	ECs			GSM7668963_NA_CCCGAAGAGACGGTTG-1	0.0190806355949223	Contractile_VSMC
																										GSM7668963_NA_ATGGAGGTCGGAGTGA-1	0.42714741231384	Con	VSMCs			GSM7668963_NA_CCCGAAGGTAACGCGA-1	0.0319163215688774	Proliferating_VSMC
																										GSM7668963_NA_ATGGAGGTCTTAGCAG-1	0	Con	VSMCs			GSM7668963_NA_CCCGAAGGTCTGCCTT-1	-0.0116126	Stressed_VSMC
																										GSM7668963_NA_ATGGATCCATACCACA-1	0	Con	VSMCs			GSM7668963_NA_CCCGAAGGTGAGCCAA-1	0.0258381242714782	Contractile_VSMC
																										GSM7668963_NA_ATGGATCGTGTCTCCT-1	0	Con	VSMCs			GSM7668963_NA_CCCGAAGGTGCCTGAC-1	-0.0132266	Contractile_VSMC
																										GSM7668963_NA_ATGGATCTCATAGGCT-1	0	Con	VSMCs			GSM7668963_NA_CCCGAAGTCATCTCTA-1	-0.00346042	Contractile_VSMC
																										GSM7668963_NA_ATGGATCTCGAGCACC-1	0	Con	VSMCs			GSM7668963_NA_CCCGAAGTCTGGCTGG-1	0.00217205310709643	Contractile_VSMC
																										GSM7668963_NA_ATGGATCTCGCGATCG-1	0.520974266129288	Con	VSMCs			GSM7668963_NA_CCCGGAAAGCAGCGAT-1	-0.0271021	Contractile_VSMC
																										GSM7668963_NA_ATGGATCTCTGGAGAG-1	0	Con	VSMCs			GSM7668963_NA_CCCGGAACAGTTTGGT-1	-0.0143688	Stressed_VSMC
																										GSM7668963_NA_ATGGGAGAGCGCCATC-1	0.578861549874831	Con	VSMCs			GSM7668963_NA_CCCGGAAGTAGATTAG-1	-0.0295889	Contractile_VSMC
																										GSM7668963_NA_ATGGGAGCACGCGGTT-1	0.628917983202209	Con	VSMCs			GSM7668963_NA_CCCGGAAGTCATCCGG-1	0.00711882986738525	Contractile_VSMC
																										GSM7668963_NA_ATGGGAGGTGACAACG-1	0	Con	VSMCs			GSM7668963_NA_CCCGGAAGTCGCAACC-1	0.0146182410810287	Fibroblast-like_VSMC
																										GSM7668963_NA_ATGGGAGGTGCATACT-1	0	Con	VSMCs			GSM7668963_NA_CCCGGAAGTCGCGTTG-1	0.0287724047419287	Contractile_VSMC
																										GSM7668963_NA_ATGGGAGTCGACCATA-1	0	Con	Fibroblasts			GSM7668963_NA_CCCGGAAGTGGCTACC-1	0.0130506319785242	Contractile_VSMC
																										GSM7668963_NA_ATGGGAGTCGAGATGG-1	0	Con	Fibroblasts			GSM7668963_NA_CCCGGAATCACCCTTG-1	-0.0205707	Contractile_VSMC
																										GSM7668963_NA_ATGGGTTAGAGTGGCT-1	0	Con	VSMCs			GSM7668963_NA_CCCGGAATCCGAGATT-1	-0.0526804	Proliferating_VSMC
																										GSM7668963_NA_ATGGGTTAGGTCACCC-1	0	Con	VSMCs			GSM7668963_NA_CCCGGAATCCGTATAG-1	0.00184744797861906	Contractile_VSMC
																										GSM7668963_NA_ATGGGTTAGTAACCTC-1	0	Con	BCells			GSM7668963_NA_CCCGGAATCTAGAGCT-1	0.00397954664969062	Contractile_VSMC
																										GSM7668963_NA_ATGGGTTAGTCGAATA-1	0	Con	VSMCs			GSM7668963_NA_CCCTAACCAGTATTCG-1	-0.020131	Contractile_VSMC
																										GSM7668963_NA_ATGGGTTCACTGAGTT-1	0.410802057104155	Con	VSMCs			GSM7668963_NA_CCCTAACGTAGCGAGT-1	-0.00967113	Contractile_VSMC
																										GSM7668963_NA_ATGGGTTCAGAGGCTA-1	0	Con	VSMCs			GSM7668963_NA_CCCTAACGTATGGGAC-1	-0.0218603	Proliferating_VSMC
																										GSM7668963_NA_ATGGGTTCAGCAGGAT-1	0.953677288266056	Con	VSMCs			GSM7668963_NA_CCCTAACGTTCCGCAG-1	0.0285936645388841	Contractile_VSMC
																										GSM7668963_NA_ATGGGTTCAGGCTACC-1	0	Con	VSMCs			GSM7668963_NA_CCCTAACTCACTGATG-1	0.00881176054348967	Contractile_VSMC
																										GSM7668963_NA_ATGGGTTGTACTTGTG-1	0	Con	MonoMaphDC			GSM7668963_NA_CCCTAACTCGTGCGAC-1	-0.00329671	Contractile_VSMC
																										GSM7668963_NA_ATGGGTTGTATTTCTC-1	0	Con	Fibroblasts			GSM7668963_NA_CCCTCAAAGCATTGTC-1	-0.00139067	Contractile_VSMC
																										GSM7668963_NA_ATGGGTTGTCCTATAG-1	0.498725554199535	Con	VSMCs			GSM7668963_NA_CCCTCAACAAGAGTTA-1	-0.0426227	Contractile_VSMC
																										GSM7668963_NA_ATGGGTTTCCCTCGAT-1	0	Con	VSMCs			GSM7668963_NA_CCCTCAAGTCACTCAA-1	-0.0199388	Contractile_VSMC
																										GSM7668963_NA_ATGGTTGAGATCGCTT-1	0	Con	VSMCs			GSM7668963_NA_CCCTCAAGTTAAGCAA-1	-0.0138735	Contractile_VSMC
																										GSM7668963_NA_ATGGTTGCAACACACT-1	0.520696808504228	Con	VSMCs			GSM7668963_NA_CCCTCTCAGGCTAACG-1	-0.0140183	Contractile_VSMC
																										GSM7668963_NA_ATGGTTGCATCACAGT-1	0	Con	VSMCs			GSM7668963_NA_CCCTCTCAGTAACGTA-1	-0.0101946	Contractile_VSMC
																										GSM7668963_NA_ATGGTTGGTCGGAACA-1	0	Con	TCells			GSM7668963_NA_CCCTCTCGTATAATGG-1	-0.00458953	Contractile_VSMC
																										GSM7668963_NA_ATGGTTGGTCTCCCTA-1	0	Con	VSMCs			GSM7668963_NA_CCCTCTCGTGTTACTG-1	-0.033861	Proliferating_VSMC
																										GSM7668963_NA_ATGGTTGTCGTGGGTC-1	0	Con	ECs			GSM7668963_NA_CCCTGATAGCAAATGT-1	-0.00192845	Proliferating_VSMC
																										GSM7668963_NA_ATGGTTGTCGTTCCCA-1	0	Con	Fibroblasts			GSM7668963_NA_CCCTGATAGTCATACC-1	-0.00880595	Contractile_VSMC
																										GSM7668963_NA_ATGGTTGTCTATCGGA-1	1.26230863469585	Con	VSMCs			GSM7668963_NA_CCCTGATAGTGGCAGT-1	-0.0018932	Contractile_VSMC
																										GSM7668963_NA_ATGGTTGTCTGACAGT-1	0	Con	VSMCs			GSM7668963_NA_CCCTGATCACTGCGTG-1	0.0227753755290927	Contractile_VSMC
																										GSM7668963_NA_ATGTCCCCAAAGGCTG-1	0	Con	VSMCs			GSM7668963_NA_CCCTGATTCCTTTGAT-1	0.0140322829342741	Contractile_VSMC
																										GSM7668963_NA_ATGTCCCCAGGAATAT-1	0	Con	VSMCs			GSM7668963_NA_CCCTGATTCGTCCTTG-1	0.0290238061307	Contractile_VSMC
																										GSM7668963_NA_ATGTCCCGTGATACCT-1	0	Con	VSMCs			GSM7668963_NA_CCCTTAGAGGCGACAT-1	-0.00288931	Contractile_VSMC
																										GSM7668963_NA_ATGTCCCGTGGTTCTA-1	0	Con	VSMCs			GSM7668963_NA_CCCTTAGAGGTAAGTT-1	0.0135962632273278	Contractile_VSMC
																										GSM7668963_NA_ATGTCTTCAGCACACC-1	0	Con	VSMCs			GSM7668963_NA_CCCTTAGCACCGTACG-1	-0.00464102	Contractile_VSMC
																										GSM7668963_NA_ATGTCTTGTAGACGGT-1	0	Con	BCells			GSM7668963_NA_CCCTTAGCATCGAAGG-1	0.0263586184233982	Contractile_VSMC
																										GSM7668963_NA_ATGTCTTGTATCGCGC-1	0	Con	VSMCs			GSM7668963_NA_CCCTTAGTCGAGATGG-1	-0.0477495	Contractile_VSMC
																										GSM7668963_NA_ATGTCTTGTATGAGGC-1	0	Con	VSMCs			GSM7668963_NA_CCGAACGAGCAAATGT-1	-0.0227932	Contractile_VSMC
																										GSM7668963_NA_ATGTCTTGTCCACGCA-1	0	Con	VSMCs			GSM7668963_NA_CCGAACGAGCTCACTA-1	0.0225280085417494	Contractile_VSMC
																										GSM7668963_NA_ATGTCTTTCATGCGGC-1	0	Con	VSMCs			GSM7668963_NA_CCGAACGCACATACGT-1	0.0483735961653308	Stressed_VSMC
																										GSM7668963_NA_ATGTCTTTCCAATGCA-1	0	Con	VSMCs			GSM7668963_NA_CCGAACGCAGCGTGAA-1	-0.00355094	Contractile_VSMC
																										GSM7668963_NA_ATGTCTTTCCACAGGC-1	0.594259179407736	Con	VSMCs			GSM7668963_NA_CCGAACGCATTCACAG-1	-0.0167122	Contractile_VSMC
																										GSM7668963_NA_ATGTCTTTCGTGAGAG-1	0	Con	TCells			GSM7668963_NA_CCGAACGGTCCAAAGG-1	-0.0206141	Contractile_VSMC
																										GSM7668963_NA_ATGTCTTTCTACACAG-1	0	Con	VSMCs			GSM7668963_NA_CCGAACGTCACCCATC-1	-0.000990925	Contractile_VSMC
																										GSM7668963_NA_ATGTCTTTCTCAACGA-1	0	Con	VSMCs			GSM7668963_NA_CCGAACGTCTGTGCAA-1	0.0130836206251469	Contractile_VSMC
																										GSM7668963_NA_ATTACCTAGTAGTCAA-1	0	Con	VSMCs			GSM7668963_NA_CCGAACGTCTTAAGGC-1	0.0121537939588908	Contractile_VSMC
																										GSM7668963_NA_ATTACCTAGTCAGCGA-1	0	Con	VSMCs			GSM7668963_NA_CCGATCTAGTACAACA-1	0.0014090769372905	Contractile_VSMC
																										GSM7668963_NA_ATTACCTCATACTGTG-1	0	Con	VSMCs			GSM7668963_NA_CCGATGGAGCGTTGTT-1	0.00969398097696877	Stressed_VSMC
																										GSM7668963_NA_ATTACCTGTGTTTACG-1	0	Con	VSMCs			GSM7668963_NA_CCGATGGCACCTGAAT-1	-0.0239352	Proliferating_VSMC
																										GSM7668963_NA_ATTACCTTCGGTGTAT-1	0	Con	Fibroblasts			GSM7668963_NA_CCGCAAGAGTCCGCGT-1	-0.0288783	Proliferating_VSMC
																										GSM7668963_NA_ATTACCTTCTATCGGA-1	0	Con	VSMCs			GSM7668963_NA_CCGCAAGCACCAACAT-1	0.00964621945095281	Contractile_VSMC
																										GSM7668963_NA_ATTACTCAGAGTCACG-1	0	Con	VSMCs			GSM7668963_NA_CCGCAAGGTCAACATC-1	-0.00911469	Contractile_VSMC
																										GSM7668963_NA_ATTACTCAGAGTGAAG-1	0.55901644719228	Con	VSMCs			GSM7668963_NA_CCGCAAGTCCACGGAC-1	0.03251307274142	Contractile_VSMC
																										GSM7668963_NA_ATTACTCAGTCCGCGT-1	0	Con	BCells			GSM7668963_NA_CCGCAAGTCGTGTTCC-1	0.0394333928785421	Stressed_VSMC
																										GSM7668963_NA_ATTACTCAGTGGAAGA-1	0	Con	VSMCs			GSM7668963_NA_CCGGACAAGCCTGGAA-1	-0.00578562	Contractile_VSMC
																										GSM7668963_NA_ATTACTCCAGAGCCCT-1	0	Con	VSMCs			GSM7668963_NA_CCGGACAAGGAAGTCC-1	-0.0247054	Contractile_VSMC
																										GSM7668963_NA_ATTACTCGTTGGCCGT-1	0	Con	VSMCs			GSM7668963_NA_CCGGACAAGGTCTTTG-1	0.0196477428019928	Contractile_VSMC
																										GSM7668963_NA_ATTACTCTCAACGAGG-1	0.518268147971125	Con	VSMCs			GSM7668963_NA_CCGGACACAATGGCAG-1	-0.0425272	Contractile_VSMC
																										GSM7668963_NA_ATTATCCAGCTAATCC-1	0	Con	VSMCs			GSM7668963_NA_CCGGACAGTCGTCATA-1	-0.0202925	Contractile_VSMC
																										GSM7668963_NA_ATTATCCAGGATACGC-1	0	Con	VSMCs			GSM7668963_NA_CCGGACAGTCTTACAG-1	-0.0192558	Contractile_VSMC
																										GSM7668963_NA_ATTATCCAGGCATGCA-1	0	Con	Fibroblasts			GSM7668963_NA_CCGGACAGTTGTTGCA-1	0.058279580925204	Contractile_VSMC
																										GSM7668963_NA_ATTATCCAGTCACGAG-1	0	Con	VSMCs			GSM7668963_NA_CCGGGTAAGGCGAACT-1	-0.00383683	Stressed_VSMC
																										GSM7668963_NA_ATTATCCGTATACGGG-1	0	Con	VSMCs			GSM7668963_NA_CCGGGTAAGGTTTGAA-1	0.0099397162514179	Proliferating_VSMC
																										GSM7668963_NA_ATTATCCGTGGCAGAT-1	0	Con	MonoMaphDC			GSM7668963_NA_CCGGGTAAGTCGTCTA-1	0.0182968944164996	Contractile_VSMC
																										GSM7668963_NA_ATTATCCTCAAGATAG-1	0	Con	Fibroblasts			GSM7668963_NA_CCGGGTAGTCCTGTTC-1	-0.0227378	Contractile_VSMC
																										GSM7668963_NA_ATTATCCTCCTACAAG-1	0	Con	TCells			GSM7668963_NA_CCGGGTAGTTGATGTC-1	0.027320392734337	Contractile_VSMC
																										GSM7668963_NA_ATTCACTCAACTCCCT-1	0	Con	VSMCs			GSM7668963_NA_CCGGTAGTCGAGCCAC-1	0.0126522400839624	Stressed_VSMC
																										GSM7668963_NA_ATTCACTCACGCGGTT-1	0	Con	Fibroblasts			GSM7668963_NA_CCGGTGACACACCTGG-1	-0.0387074	Contractile_VSMC
																										GSM7668963_NA_ATTCACTCAGAACATA-1	0	Con	VSMCs			GSM7668963_NA_CCGGTGACATCGGCCA-1	0.00636222250488979	Contractile_VSMC
																										GSM7668963_NA_ATTCACTGTCGACTGC-1	0	Con	VSMCs			GSM7668963_NA_CCGGTGAGTACGGATG-1	0.00565472833359895	Contractile_VSMC
																										GSM7668963_NA_ATTCACTTCAAGTCGT-1	0	Con	MonoMaphDC			GSM7668963_NA_CCGGTGAGTATGCTAC-1	-0.00389995	Contractile_VSMC
																										GSM7668963_NA_ATTCACTTCCAATGCA-1	0	Con	VSMCs			GSM7668963_NA_CCGGTGAGTCCACACG-1	-0.00438343	Contractile_VSMC
																										GSM7668963_NA_ATTCAGGAGCAGGTCA-1	0	Con	VSMCs			GSM7668963_NA_CCGGTGAGTGTTAACC-1	0.00469385254561865	Contractile_VSMC
																										GSM7668963_NA_ATTCAGGCACATTGTG-1	0	Con	Fibroblasts			GSM7668963_NA_CCGGTGATCTATGTGG-1	0.0691302578773716	Stressed_VSMC
																										GSM7668963_NA_ATTCAGGCACCTAAAC-1	0	Con	VSMCs			GSM7668963_NA_CCGTAGGAGAGGCGGA-1	0.0450112844852186	Contractile_VSMC
																										GSM7668963_NA_ATTCAGGCACTGAGTT-1	0	Con	Fibroblasts			GSM7668963_NA_CCGTAGGAGATCCGAG-1	0.0225684418476001	Contractile_VSMC
																										GSM7668963_NA_ATTCAGGCATCGGCCA-1	0	Con	Fibroblasts			GSM7668963_NA_CCGTAGGAGCTCGAAG-1	-0.00946462	Contractile_VSMC
																										GSM7668963_NA_ATTCAGGCATGACTAC-1	0	Con	VSMCs			GSM7668963_NA_CCGTAGGCAACGCATT-1	0.0102498897880353	Contractile_VSMC
																										GSM7668963_NA_ATTCAGGGTTCGGCTG-1	0	Con	VSMCs			GSM7668963_NA_CCGTAGGGTAGGCAGT-1	0.0142480852234296	Contractile_VSMC
																										GSM7668963_NA_ATTCAGGGTTGTTTGG-1	0.455187252858523	Con	VSMCs			GSM7668963_NA_CCGTAGGGTCAAAGAT-1	0.00236760023089577	Contractile_VSMC
																										GSM7668963_NA_ATTCAGGTCGACGCGT-1	0	Con	Fibroblasts			GSM7668963_NA_CCGTAGGGTCTTGGTA-1	-0.0551444	Contractile_VSMC
																										GSM7668963_NA_ATTCATCAGCTACTGT-1	0.50938975880966	Con	VSMCs			GSM7668963_NA_CCGTAGGGTTTCGATG-1	0.0258445956686573	Contractile_VSMC
																										GSM7668963_NA_ATTCATCTCACTGAAC-1	0	Con	VSMCs			GSM7668963_NA_CCGTAGGTCTCAGAAC-1	0.00675196125378868	Contractile_VSMC
																										GSM7668963_NA_ATTCATCTCTTCCCGA-1	0	Con	Fibroblasts			GSM7668963_NA_CCGTGAGAGCGACAGT-1	0.00377811893342588	Contractile_VSMC
																										GSM7668963_NA_ATTCCATCAAATCAGA-1	0	Con	VSMCs			GSM7668963_NA_CCGTGAGAGGTCCAGA-1	0.0200561035302929	Contractile_VSMC
																										GSM7668963_NA_ATTCCATCAGAATCGG-1	0.540339	Con	VSMCs			GSM7668963_NA_CCGTGAGCAACTCGTA-1	-0.0242202	Proliferating_VSMC
																										GSM7668963_NA_ATTCCATCATCGTGCG-1	0	Con	Fibroblasts			GSM7668963_NA_CCGTGAGCAGAGGGTT-1	0.0707610569009169	Stressed_VSMC
																										GSM7668963_NA_ATTCCATTCCGGTAGC-1	0	Con	MonoMaphDC			GSM7668963_NA_CCGTGAGGTGCGGCTT-1	-0.0366789	Contractile_VSMC
																										GSM7668963_NA_ATTCCATTCTCTGGTC-1	0.391223928743452	Con	VSMCs			GSM7668963_NA_CCGTGAGGTTGTGTTG-1	-0.0074388	Stressed_VSMC
																										GSM7668963_NA_ATTCCCGAGCAACAGC-1	0	Con	VSMCs			GSM7668963_NA_CCGTTCAAGTATGATG-1	-0.0142313	Contractile_VSMC
																										GSM7668963_NA_ATTCCCGAGTGGCAGT-1	0	Con	ECs			GSM7668963_NA_CCGTTCACAAGATCCT-1	-0.0173862	Contractile_VSMC
																										GSM7668963_NA_ATTCCCGCAATTGAGA-1	0	Con	Fibroblasts			GSM7668963_NA_CCGTTCACACCAGCCA-1	-0.0257861	Contractile_VSMC
																										GSM7668963_NA_ATTCCCGCACCGCTAG-1	0	Con	VSMCs			GSM7668963_NA_CCGTTCAGTTCATCTT-1	0.0468468369441671	Stressed_VSMC
																										GSM7668963_NA_ATTCCCGCACGTCGTG-1	0	Con	ECs			GSM7668963_NA_CCTAACCGTGTATACC-1	-0.0046888	Contractile_VSMC
																										GSM7668963_NA_ATTCCCGTCCAAACCA-1	0	Con	BCells			GSM7668963_NA_CCTAACCTCCATAAGC-1	0.0214526772471266	Contractile_VSMC
																										GSM7668963_NA_ATTCCCGTCCATCTAT-1	0	Con	VSMCs			GSM7668963_NA_CCTAACCTCTAGACAC-1	-0.0351161	Contractile_VSMC
																										GSM7668963_NA_ATTCCCGTCCCAAGCG-1	0	Con	VSMCs			GSM7668963_NA_CCTAACCTCTCCCAAC-1	-0.00847718	Contractile_VSMC
																										GSM7668963_NA_ATTCCTAAGGTAATCA-1	0	Con	VSMCs			GSM7668963_NA_CCTAACCTCTGCGAGC-1	-0.0442142	Contractile_VSMC
																										GSM7668963_NA_ATTCCTAGTTCTGAGT-1	0	Con	VSMCs			GSM7668963_NA_CCTAAGACAGCACAAG-1	0.0535038898635472	Contractile_VSMC
																										GSM7668963_NA_ATTCGTTAGAAGTCTA-1	0	Con	VSMCs			GSM7668963_NA_CCTAAGACAGGCCCTA-1	-0.000604867	Contractile_VSMC
																										GSM7668963_NA_ATTCGTTAGCGCTGCT-1	0	Con	MonoMaphDC			GSM7668963_NA_CCTAAGATCTCCGATC-1	0.0209492874703734	Contractile_VSMC
																										GSM7668963_NA_ATTCGTTAGGAACATT-1	0	Con	VSMCs			GSM7668963_NA_CCTACGTAGAGGCCAT-1	0.0221579747484977	Contractile_VSMC
																										GSM7668963_NA_ATTCGTTAGGCAGGGA-1	0	Con	VSMCs			GSM7668963_NA_CCTACGTAGTAAACGT-1	-0.0288033	Contractile_VSMC
																										GSM7668963_NA_ATTCGTTGTAGCTGTT-1	1.35802	Con	Fibroblasts			GSM7668963_NA_CCTACGTCAAGCCATT-1	0.00394228928778064	Stressed_VSMC
																										GSM7668963_NA_ATTCGTTGTCGTGTTA-1	0	Con	VSMCs			GSM7668963_NA_CCTACGTTCACTTGGA-1	0.0694939066081429	Stressed_VSMC
																										GSM7668963_NA_ATTCGTTGTGGTCTCG-1	0	Con	Fibroblasts			GSM7668963_NA_CCTACGTTCCATATGG-1	0.0079587253828752	Contractile_VSMC
																										GSM7668963_NA_ATTCGTTGTGTCCAAT-1	0	Con	TCells			GSM7668963_NA_CCTACGTTCGCTTTAT-1	-0.0173837	Contractile_VSMC
																										GSM7668963_NA_ATTCGTTTCAAAGAAC-1	0	Con	BCells			GSM7668963_NA_CCTATCGCACAAGTTC-1	0.0411183097927756	Stressed_VSMC
																										GSM7668963_NA_ATTCGTTTCACAAGAA-1	0	Con	BCells			GSM7668963_NA_CCTATCGGTAACAAGT-1	-0.00325141	Contractile_VSMC
																										GSM7668963_NA_ATTCGTTTCATAGCAC-1	1.47511630303706	Con	MonoMaphDC			GSM7668963_NA_CCTATCGGTTGAAGTA-1	0.00366749807068252	Contractile_VSMC
																										GSM7668963_NA_ATTCGTTTCCATTGGA-1	0.566033293266282	Con	VSMCs			GSM7668963_NA_CCTATCGTCAGGAGAC-1	0.0112950314640612	Stressed_VSMC
																										GSM7668963_NA_ATTCTACCACCATTCC-1	0	Con	VSMCs			GSM7668963_NA_CCTCAACAGCCATTCA-1	0.0142456241292884	Contractile_VSMC
																										GSM7668963_NA_ATTCTACCACCGTGGT-1	0	Con	VSMCs			GSM7668963_NA_CCTCAACGTAGTGCGA-1	0.0104207744567163	Contractile_VSMC
																										GSM7668963_NA_ATTCTACGTCTGTAGT-1	0	Con	VSMCs			GSM7668963_NA_CCTCAACTCTAGTGTG-1	-0.028999	Contractile_VSMC
																										GSM7668963_NA_ATTCTACGTGGGTCAA-1	0	Con	VSMCs			GSM7668963_NA_CCTCACAAGACAGCTG-1	0.0266195603961826	Contractile_VSMC
																										GSM7668963_NA_ATTCTACTCCCAAGCG-1	0	Con	VSMCs			GSM7668963_NA_CCTCACAAGACCAGAC-1	-0.000887471	Proliferating_VSMC
																										GSM7668963_NA_ATTCTACTCCTTGGAA-1	0	Con	BCells			GSM7668963_NA_CCTCACAAGGTTATAG-1	-0.065383	Contractile_VSMC
																										GSM7668963_NA_ATTCTACTCGGAATTC-1	0.586403354846732	Con	VSMCs			GSM7668963_NA_CCTCACAAGTACCCTA-1	-0.00739737	Proliferating_VSMC
																										GSM7668963_NA_ATTCTTGAGATGATTG-1	0	Con	VSMCs			GSM7668963_NA_CCTCACACAAGCAATA-1	0.052860273796464	Contractile_VSMC
																										GSM7668963_NA_ATTCTTGAGCGTTAGG-1	0	Con	VSMCs			GSM7668963_NA_CCTCACACATGATCTG-1	-0.00365464	Contractile_VSMC
																										GSM7668963_NA_ATTCTTGCAGTCGGTC-1	0	Con	VSMCs			GSM7668963_NA_CCTCACACATTGGATC-1	-0.0281686	Contractile_VSMC
																										GSM7668963_NA_ATTCTTGGTAGGATAT-1	0	Con	MonoMaphDC			GSM7668963_NA_CCTCACAGTGTACGCC-1	0.0450827424651987	Stressed_VSMC
																										GSM7668963_NA_ATTCTTGGTCAGGCAA-1	0	Con	VSMCs			GSM7668963_NA_CCTCACATCCCATACC-1	-0.0105643	Immune-like_VSMC2
																										GSM7668963_NA_ATTCTTGGTCATCGCG-1	0	Con	VSMCs			GSM7668963_NA_CCTCACATCGTTCTCG-1	0.0256021273439328	Contractile_VSMC
																										GSM7668963_NA_ATTCTTGGTGGACTAG-1	0	Con	VSMCs			GSM7668963_NA_CCTCACATCTTAGCAG-1	-0.0071839	Contractile_VSMC
																										GSM7668963_NA_ATTCTTGGTGTAGGAC-1	0	Con	Fibroblasts			GSM7668963_NA_CCTCAGTAGGTCCAGA-1	0.0254462149432126	Proliferating_VSMC
																										GSM7668963_NA_ATTCTTGGTTCCATTT-1	0	Con	VSMCs			GSM7668963_NA_CCTCAGTCATCCCGTT-1	-0.012691	Contractile_VSMC
																										GSM7668963_NA_ATTCTTGGTTCTCAGA-1	0.458435874981242	Con	VSMCs			GSM7668963_NA_CCTCAGTCATTGACAC-1	-0.00509772	Contractile_VSMC
																										GSM7668963_NA_ATTGGGTAGCGATCGA-1	0	Con	VSMCs			GSM7668963_NA_CCTCAGTCATTGGGAG-1	-0.0106568	Proliferating_VSMC
																										GSM7668963_NA_ATTGGGTAGCTAGAAT-1	0	Con	VSMCs			GSM7668963_NA_CCTCAGTGTACTAACC-1	-0.0124252	Contractile_VSMC
																										GSM7668963_NA_ATTGGGTCAACCGGAA-1	0	Con	VSMCs			GSM7668963_NA_CCTCAGTTCTGGGTCG-1	0.0445892708852692	Contractile_VSMC
																										GSM7668963_NA_ATTGGGTCATCGCTCT-1	0.735480418495574	Con	VSMCs			GSM7668963_NA_CCTCATGAGGTCCTGC-1	-0.0232888	Contractile_VSMC
																										GSM7668963_NA_ATTGGGTGTCACGTGC-1	0	Con	VSMCs			GSM7668963_NA_CCTCATGGTACTGCCG-1	0.0087928256834899	Contractile_VSMC
																										GSM7668963_NA_ATTGGGTGTGTTCATG-1	0	Con	VSMCs			GSM7668963_NA_CCTCATGGTATGTCTG-1	0.0107418958285358	Contractile_VSMC
																										GSM7668963_NA_ATTGGGTGTTTACGTG-1	0	Con	ECs			GSM7668963_NA_CCTCATGTCGAAATCC-1	-0.00994701	Stressed_VSMC
																										GSM7668963_NA_ATTGGGTTCCACAGCG-1	0	Con	VSMCs			GSM7668963_NA_CCTCATGTCGGCACTG-1	0.051933490580119	Stressed_VSMC
																										GSM7668963_NA_ATTGGGTTCCGGCAAC-1	0	Con	MonoMaphDC			GSM7668963_NA_CCTCCAAAGGGTGGGA-1	0.0289101560540253	Contractile_VSMC
																										GSM7668963_NA_ATTGGGTTCGTAATGC-1	0	Con	VSMCs			GSM7668963_NA_CCTCCAACAAGAAACT-1	0.0381106183949789	Contractile_VSMC
																										GSM7668963_NA_ATTGGGTTCTGGGAGA-1	0	Con	Fibroblasts			GSM7668963_NA_CCTCCAACATTGCTTT-1	0.0226999040359711	Stressed_VSMC
																										GSM7668963_NA_ATTGTTCAGCCGTAAG-1	0.458008540541384	Con	VSMCs			GSM7668963_NA_CCTCCAAGTAACGCGA-1	-0.0342963	Contractile_VSMC
																										GSM7668963_NA_ATTGTTCAGGCTCCCA-1	0	Con	BCells			GSM7668963_NA_CCTCCAATCGCTTAAG-1	0.0390222384584796	Contractile_VSMC
																										GSM7668963_NA_ATTGTTCAGGGATGTC-1	0	Con	VSMCs			GSM7668963_NA_CCTCCTCAGTACCATC-1	0.0214273273363641	Contractile_VSMC
																										GSM7668963_NA_ATTGTTCCACAGACGA-1	0	Con	ECs			GSM7668963_NA_CCTCCTCGTCAGGAGT-1	-0.029562	Contractile_VSMC
																										GSM7668963_NA_ATTGTTCGTACCCGCA-1	0	Con	VSMCs			GSM7668963_NA_CCTCCTCGTCCATAGT-1	-0.00283863	Contractile_VSMC
																										GSM7668963_NA_ATTGTTCGTACCGCGT-1	0.576289281914159	Con	VSMCs			GSM7668963_NA_CCTCCTCGTTATCCAG-1	-0.0038102	Stressed_VSMC
																										GSM7668963_NA_ATTGTTCGTCTTTCTA-1	0	Con	NK			GSM7668963_NA_CCTCCTCGTTGCGAAG-1	0.0256372511463522	Contractile_VSMC
																										GSM7668963_NA_ATTGTTCGTGAGACCA-1	0	Con	VSMCs			GSM7668963_NA_CCTCCTCTCGCGTAGC-1	0.00581326419522143	Contractile_VSMC
																										GSM7668963_NA_ATTGTTCTCCATTCGC-1	0	Con	ECs			GSM7668963_NA_CCTCCTCTCTCGTGAA-1	0.00412272502812569	Contractile_VSMC
																										GSM7668963_NA_ATTTACCAGCGGTAAC-1	0	Con	BCells			GSM7668963_NA_CCTCTAGCACGGTAGA-1	-0.0118852	Stressed_VSMC
																										GSM7668963_NA_ATTTACCAGGCACCAA-1	0.404252130765075	Con	VSMCs			GSM7668963_NA_CCTCTAGGTTTACTTC-1	-0.050807	Contractile_VSMC
																										GSM7668963_NA_ATTTACCCACAAATGA-1	0	Con	Fibroblasts			GSM7668963_NA_CCTCTAGTCAACTACG-1	0.00225565277592345	Contractile_VSMC
																										GSM7668963_NA_ATTTACCCAGTGTACT-1	0	Con	Fibroblasts			GSM7668963_NA_CCTCTAGTCTAAGAAG-1	0.025885207263676	Contractile_VSMC
																										GSM7668963_NA_ATTTACCGTACGTTCA-1	0	Con	MonoMaphDC			GSM7668963_NA_CCTCTCCAGATGTAGT-1	0.0243706712816936	Stressed_VSMC
																										GSM7668963_NA_ATTTACCGTTGGGTTT-1	0	Con	VSMCs			GSM7668963_NA_CCTCTCCAGCCTGAGA-1	-0.0310629	Contractile_VSMC
																										GSM7668963_NA_ATTTCACCAGTATACC-1	0	Con	Fibroblasts			GSM7668963_NA_CCTCTCCAGTACCGGA-1	0.00935184588767321	Stressed_VSMC
																										GSM7668963_NA_ATTTCACCATAACCCA-1	0.946689059026079	Con	VSMCs			GSM7668963_NA_CCTCTCCAGTATTGCC-1	-0.00111769	Proliferating_VSMC
																										GSM7668963_NA_ATTTCACCATGAATCC-1	0	Con	VSMCs			GSM7668963_NA_CCTCTCCCAACTCCAA-1	-0.0114708	Contractile_VSMC
																										GSM7668963_NA_ATTTCACGTACTTGTG-1	0	Con	MonoMaphDC			GSM7668963_NA_CCTCTCCCAGAGATGC-1	-0.00144957	Contractile_VSMC
																										GSM7668963_NA_ATTTCACGTAGTTAGA-1	0	Con	Fibroblasts			GSM7668963_NA_CCTCTCCGTAGCGTCC-1	-0.0367315	Contractile_VSMC
																										GSM7668963_NA_ATTTCACTCAATCTCT-1	0	Con	Fibroblasts			GSM7668963_NA_CCTCTCCTCAAGCCCG-1	-0.0437562	Contractile_VSMC
																										GSM7668963_NA_ATTTCTGAGCTGACAG-1	0	Con	Fibroblasts			GSM7668963_NA_CCTGCATAGGAGTACC-1	0.0250907152533171	Contractile_VSMC
																										GSM7668963_NA_ATTTCTGAGGCCTAGA-1	0.544347997789507	Con	VSMCs			GSM7668963_NA_CCTGCATCACAACGCC-1	0.00481080971584325	Contractile_VSMC
																										GSM7668963_NA_ATTTCTGAGGTTCCAT-1	0.954921068153061	Con	VSMCs			GSM7668963_NA_CCTGCATCACCTGCAG-1	0.0501686943739217	Proliferating_VSMC
																										GSM7668963_NA_ATTTCTGCACCAAAGG-1	0	Con	VSMCs			GSM7668963_NA_CCTGCATCAGCTCCTT-1	0.00792262049635021	Contractile_VSMC
																										GSM7668963_NA_ATTTCTGCACTCTCGT-1	0	Con	VSMCs			GSM7668963_NA_CCTGCATCATGGAGAC-1	0.0179717824158014	Contractile_VSMC
																										GSM7668963_NA_ATTTCTGGTCCGTTTC-1	0.486592009548986	Con	VSMCs			GSM7668963_NA_CCTGCATGTAACGTTC-1	0.00556319522648098	Contractile_VSMC
																										GSM7668963_NA_ATTTCTGTCATGAGTC-1	0	Con	VSMCs			GSM7668963_NA_CCTGCATGTCATCCCT-1	0.0105901692555804	Stressed_VSMC
																										GSM7668963_NA_ATTTCTGTCGTACCTC-1	0	Con	VSMCs			GSM7668963_NA_CCTGCATGTGTTGCCG-1	0.0242493678161725	Stressed_VSMC
																										GSM7668963_NA_ATTTCTGTCTACCCAC-1	0	Con	ECs			GSM7668963_NA_CCTGCATGTTCGAGCC-1	-0.0268736	Contractile_VSMC
																										GSM7668963_NA_ATTTCTGTCTCTTGCG-1	0	Con	VSMCs			GSM7668963_NA_CCTGCATGTTGGTGTT-1	0.00267293336096237	Contractile_VSMC
																										GSM7668963_NA_CAAAGAAAGCTGAGTG-1	0	Con	VSMCs			GSM7668963_NA_CCTGCATTCACAAGGG-1	-0.0168831	Contractile_VSMC
																										GSM7668963_NA_CAAAGAAAGGGCTTCC-1	0	Con	BCells			GSM7668963_NA_CCTGCATTCTTAATCC-1	0.0067509409533935	Contractile_VSMC
																										GSM7668963_NA_CAAAGAACAAGTGATA-1	0	Con	VSMCs			GSM7668963_NA_CCTGTTGAGTGGTTCT-1	0.0284888081935696	Contractile_VSMC
																										GSM7668963_NA_CAAAGAACAGGTATGG-1	0	Con	VSMCs			GSM7668963_NA_CCTGTTGCAAAGACGC-1	0.00031263898899557	Contractile_VSMC
																										GSM7668963_NA_CAAAGAACAGTTAAAG-1	0	Con	TCells			GSM7668963_NA_CCTGTTGCAATGCTCA-1	-0.011646	Contractile_VSMC
																										GSM7668963_NA_CAAAGAACATGACACT-1	0	Con	MonoMaphDC			GSM7668963_NA_CCTGTTGCACCAGCGT-1	0.0201571059013194	Stressed_VSMC
																										GSM7668963_NA_CAAAGAAGTACAGCGA-1	0	Con	VSMCs			GSM7668963_NA_CCTGTTGTCCCGAATA-1	0.0394586753161182	Stressed_VSMC
																										GSM7668963_NA_CAAAGAAGTAGGAAAG-1	0	Con	VSMCs			GSM7668963_NA_CCTTCAGAGATGGTAT-1	0.0114986489820698	Contractile_VSMC
																										GSM7668963_NA_CAAAGAAGTAGGGTAC-1	0	Con	MonoMaphDC			GSM7668963_NA_CCTTCAGCACATACGT-1	-0.0027021	Contractile_VSMC
																										GSM7668963_NA_CAAAGAAGTGCGACAA-1	0	Con	VSMCs			GSM7668963_NA_CCTTCAGGTCAAGCGA-1	0.0486735230230659	Contractile_VSMC
																										GSM7668963_NA_CAAAGAATCATTATCC-1	0	Con	VSMCs			GSM7668963_NA_CCTTCAGGTCGTGTTA-1	-0.0862664	Contractile_VSMC
																										GSM7668963_NA_CAACAACAGTCGCCAC-1	0	Con	MonoMaphDC			GSM7668963_NA_CCTTCAGGTTGGGAAC-1	0.0082698834997415	Contractile_VSMC
																										GSM7668963_NA_CAACAACCAAACTGCT-1	0.494721218732479	Con	VSMCs			GSM7668963_NA_CCTTCAGTCCACGTCT-1	0.0110948753520742	Proliferating_VSMC
																										GSM7668963_NA_CAACAACCAATACCTG-1	0	Con	Fibroblasts			GSM7668963_NA_CCTTCAGTCCATCCGT-1	-0.0340841	Contractile_VSMC
																										GSM7668963_NA_CAACAACCAGGTGTTT-1	0	Con	BCells			GSM7668963_NA_CCTTCAGTCCTTGGAA-1	0.0522470623124754	Proliferating_VSMC
																										GSM7668963_NA_CAACAACCATGGGCAA-1	0	Con	Fibroblasts			GSM7668963_NA_CCTTGTGTCATCGTAG-1	-0.00849532	Stressed_VSMC
																										GSM7668963_NA_CAACAACGTATTGCCA-1	0	Con	VSMCs			GSM7668963_NA_CCTTGTGTCGCCCAGA-1	-0.00405253	Contractile_VSMC
																										GSM7668963_NA_CAACAACGTCCGGTGT-1	0.630393042163169	Con	VSMCs			GSM7668963_NA_CCTTTGGCAATTGAGA-1	0.00849880413510204	Contractile_VSMC
																										GSM7668963_NA_CAACAACGTCCTGAAT-1	0	Con	MonoMaphDC			GSM7668963_NA_CCTTTGGGTTGTCAGT-1	-0.043841	Contractile_VSMC
																										GSM7668963_NA_CAACAACGTCTTCCGT-1	0	Con	Fibroblasts			GSM7668963_NA_CCTTTGGTCCCAAGTA-1	0.0118449218291919	Contractile_VSMC
																										GSM7668963_NA_CAACAGTAGAGGGTGG-1	0	Con	VSMCs			GSM7668963_NA_CGAAGGAAGGCGTTAG-1	-0.00307624	Contractile_VSMC
																										GSM7668963_NA_CAACAGTAGTCTGGAG-1	0	Con	Fibroblasts			GSM7668963_NA_CGAAGGAAGTTGCGAG-1	0.064981983160416	Contractile_VSMC
																										GSM7668963_NA_CAACAGTGTGGATCAG-1	0.480136391136359	Con	VSMCs			GSM7668963_NA_CGAAGGACACGTACAT-1	-0.0526849	Contractile_VSMC
																										GSM7668963_NA_CAACAGTTCGGCTTGG-1	0	Con	VSMCs			GSM7668963_NA_CGAAGGACATAACTCG-1	0.0217813061190525	Proliferating_VSMC
																										GSM7668963_NA_CAACAGTTCTTAGGAC-1	0	Con	VSMCs			GSM7668963_NA_CGAAGGAGTAACTGCT-1	0.00654221644817371	Contractile_VSMC
																										GSM7668963_NA_CAACCAACAAACACGG-1	0	Con	Fibroblasts			GSM7668963_NA_CGAAGGAGTCTTCATT-1	-0.00679335	Stressed_VSMC
																										GSM7668963_NA_CAACCAACAAGGAGTC-1	0	Con	Fibroblasts			GSM7668963_NA_CGAAGGAGTGCTTCAA-1	-0.0212884	Contractile_VSMC
																										GSM7668963_NA_CAACCAACAGTAGGAC-1	0	Con	NK			GSM7668963_NA_CGAAGGAGTTGTGTTG-1	-0.0310762	Contractile_VSMC
																										GSM7668963_NA_CAACCAAGTGAACTAA-1	0	Con	VSMCs			GSM7668963_NA_CGAAGGATCAGCATTG-1	-0.0220745	Proliferating_VSMC
																										GSM7668963_NA_CAACCAAGTGCATTTG-1	0	Con	Fibroblasts			GSM7668963_NA_CGAAGGATCTTAATCC-1	-0.00107523	Contractile_VSMC
																										GSM7668963_NA_CAACCTCAGAATCTAG-1	0	Con	VSMCs			GSM7668963_NA_CGAAGTTAGGACTTCT-1	-0.00154131	Contractile_VSMC
																										GSM7668963_NA_CAACCTCAGCCATGCC-1	0	Con	VSMCs			GSM7668963_NA_CGAAGTTCAGCTACCG-1	0.0435582866198153	Stressed_VSMC
																										GSM7668963_NA_CAACCTCAGCCGATCC-1	0	Con	NK			GSM7668963_NA_CGAAGTTCATCACAGT-1	0.0523668598256015	Stressed_VSMC
																										GSM7668963_NA_CAACCTCAGCGACCCT-1	0	Con	Fibroblasts			GSM7668963_NA_CGAAGTTGTACTTGTG-1	-0.0122304	Contractile_VSMC
																										GSM7668963_NA_CAACCTCAGCGGTAAC-1	0.567517960022328	Con	VSMCs			GSM7668963_NA_CGAAGTTGTATCCTCC-1	0.00424222486977117	Contractile_VSMC
																										GSM7668963_NA_CAACCTCCAGAGTCTT-1	0	Con	Fibroblasts			GSM7668963_NA_CGAAGTTTCGAGATGG-1	0.0190435415452823	Stressed_VSMC
																										GSM7668963_NA_CAACCTCCAGCCGGTT-1	0	Con	ECs			GSM7668963_NA_CGAAGTTTCTAGTACG-1	0.0230603580467364	Contractile_VSMC
																										GSM7668963_NA_CAACCTCTCGCGTCGA-1	0	Con	VSMCs			GSM7668963_NA_CGAATTGAGATGTTAG-1	0.00724430678015442	Contractile_VSMC
																										GSM7668963_NA_CAACGATAGACTGGGT-1	0	Con	TCells			GSM7668963_NA_CGAATTGAGTCGGCAA-1	0.0208550687759244	Contractile_VSMC
																										GSM7668963_NA_CAACGATAGAGTGAAG-1	0	Con	VSMCs			GSM7668963_NA_CGAATTGCACGACGCT-1	0.0157439702410917	Stressed_VSMC
																										GSM7668963_NA_CAACGATAGATACAGT-1	0	Con	VSMCs			GSM7668963_NA_CGAATTGCAGACTCTA-1	-0.0541164	Contractile_VSMC
																										GSM7668963_NA_CAACGATAGGCATCTT-1	0	Con	MonoMaphDC			GSM7668963_NA_CGAATTGGTACGCGTC-1	0.0265083228320302	Contractile_VSMC
																										GSM7668963_NA_CAACGATAGGTCACAG-1	0.658223823863705	Con	VSMCs			GSM7668963_NA_CGAATTGTCCTTGGAA-1	0.0254303840764038	Contractile_VSMC
																										GSM7668963_NA_CAACGATCAACCGGAA-1	0.556399152401291	Con	VSMCs			GSM7668963_NA_CGACAGCAGAATTCAG-1	0.00555747560464833	Contractile_VSMC
																										GSM7668963_NA_CAACGATCATCGCTAA-1	0	Con	VSMCs			GSM7668963_NA_CGACAGCAGCAGCAGT-1	-0.051256	Contractile_VSMC
																										GSM7668963_NA_CAACGATGTCCTCCAT-1	0.625503742748371	Con	VSMCs			GSM7668963_NA_CGACAGCTCTCGCAGG-1	-0.0530156	Contractile_VSMC
																										GSM7668963_NA_CAACGATGTCTGATAC-1	0	Con	VSMCs			GSM7668963_NA_CGACAGCTCTTTGCGC-1	0.053269526599989	Stressed_VSMC
																										GSM7668963_NA_CAACGGCAGCGGGTTA-1	0	Con	MonoMaphDC			GSM7668963_NA_CGAGAAGAGACTCTTG-1	-0.00715762	Contractile_VSMC
																										GSM7668963_NA_CAACGGCAGGAAGAAC-1	0	Con	Fibroblasts			GSM7668963_NA_CGAGAAGAGCCGATAG-1	-0.000772305	Contractile_VSMC
																										GSM7668963_NA_CAACGGCAGTACCATC-1	0.517801641673543	Con	VSMCs			GSM7668963_NA_CGAGAAGAGGGAGAAT-1	0.00617619903555255	Contractile_VSMC
																										GSM7668963_NA_CAACGGCAGTAGGAAG-1	0	Con	VSMCs			GSM7668963_NA_CGAGAAGCATTGAGGG-1	0.0226624322163617	Stressed_VSMC
																										GSM7668963_NA_CAACGGCAGTTCCGTA-1	0	Con	VSMCs			GSM7668963_NA_CGAGAAGCATTGTCGA-1	0.00352240799353019	Contractile_VSMC
																										GSM7668963_NA_CAACGGCCATCGGCCA-1	0	Con	VSMCs			GSM7668963_NA_CGAGGAAAGACCATTC-1	-0.0338805	Contractile_VSMC
																										GSM7668963_NA_CAACGGCGTCACTTCC-1	0	Con	VSMCs			GSM7668963_NA_CGAGGAAAGGCTCACC-1	-0.00597886	Contractile_VSMC
																										GSM7668963_NA_CAACGGCGTGCAGTGA-1	0	Con	VSMCs			GSM7668963_NA_CGAGGAAGTACGCTAT-1	0.0155166072534704	Contractile_VSMC
																										GSM7668963_NA_CAACGGCGTTATTCTC-1	0	Con	MonoMaphDC			GSM7668963_NA_CGAGGAAGTAGCTGAG-1	0.0302676545803909	Contractile_VSMC
																										GSM7668963_NA_CAACGGCTCACTAGCA-1	0	Con	VSMCs			GSM7668963_NA_CGAGGAAGTAGGATAT-1	-0.00383505	Contractile_VSMC
																										GSM7668963_NA_CAACGGCTCTATGCCC-1	0	Con	TCells			GSM7668963_NA_CGAGGAATCATTGCCC-1	-0.0115421	Contractile_VSMC
																										GSM7668963_NA_CAACGGCTCTCATAGG-1	0	Con	VSMCs			GSM7668963_NA_CGAGGAATCATTGTTC-1	0.087928037710876	Stressed_VSMC
																										GSM7668963_NA_CAAGACTAGCGCATCC-1	0	Con	VSMCs			GSM7668963_NA_CGAGGAATCTGCGGAC-1	-0.014096	Stressed_VSMC
																										GSM7668963_NA_CAAGACTAGGGTGGGA-1	0	Con	Fibroblasts			GSM7668963_NA_CGAGGCTAGCGTTCAT-1	0.00978403216708068	Contractile_VSMC
																										GSM7668963_NA_CAAGACTCAATAGGAT-1	0	Con	Fibroblasts			GSM7668963_NA_CGAGGCTGTATCATGC-1	-0.0351013	Contractile_VSMC
																										GSM7668963_NA_CAAGACTCACAGCTTA-1	0.411659593516213	Con	VSMCs			GSM7668963_NA_CGAGGCTGTCGGAAAC-1	0.00800256982086589	Contractile_VSMC
																										GSM7668963_NA_CAAGACTCACCAGTTA-1	0	Con	VSMCs			GSM7668963_NA_CGAGGCTGTGAACCGA-1	0.0264010201639647	Stressed_VSMC
																										GSM7668963_NA_CAAGACTCACTGGCCA-1	0	Con	VSMCs			GSM7668963_NA_CGAGGCTGTGTTGAGG-1	-0.00699461	Contractile_VSMC
																										GSM7668963_NA_CAAGACTCAGCTATTG-1	0	Con	TCells			GSM7668963_NA_CGAGGCTTCAGGACAG-1	-0.0221127	Contractile_VSMC
																										GSM7668963_NA_CAAGACTGTCTTTCAT-1	0	Con	VSMCs			GSM7668963_NA_CGAGGCTTCATCTACT-1	0.0294068095356769	Contractile_VSMC
																										GSM7668963_NA_CAAGACTTCGTAACAC-1	0	Con	VSMCs			GSM7668963_NA_CGAGGCTTCGAATGCT-1	0.0102739529344773	Stressed_VSMC
																										GSM7668963_NA_CAAGACTTCTAGGCAT-1	0	Con	BCells			GSM7668963_NA_CGAGTGCAGACAGCGT-1	0.0490875549238988	Contractile_VSMC
																										GSM7668963_NA_CAAGACTTCTGAGATC-1	0	Con	VSMCs			GSM7668963_NA_CGAGTGCAGCATCGAG-1	0.0217445046666611	Contractile_VSMC
																										GSM7668963_NA_CAAGAGGAGTGACACG-1	0	Con	VSMCs			GSM7668963_NA_CGAGTGCCAACGATTC-1	-0.00229655	Contractile_VSMC
																										GSM7668963_NA_CAAGAGGCAAAGTATG-1	0	Con	VSMCs			GSM7668963_NA_CGAGTGCCAGTCGGTC-1	-0.0306599	Contractile_VSMC
																										GSM7668963_NA_CAAGAGGCACAAAGTA-1	0	Con	MonoMaphDC			GSM7668963_NA_CGAGTGCGTGCCGAAA-1	0.0348111707133471	Stressed_VSMC
																										GSM7668963_NA_CAAGAGGCACCGGAAA-1	0	Con	VSMCs			GSM7668963_NA_CGAGTTACACGTCGTG-1	-0.0356625	Contractile_VSMC
																										GSM7668963_NA_CAAGAGGCAGTTACCA-1	0	Con	Fibroblasts			GSM7668963_NA_CGAGTTAGTATGAAGT-1	0.00585526701988022	Contractile_VSMC
																										GSM7668963_NA_CAAGAGGGTTGCGGAA-1	0	Con	VSMCs			GSM7668963_NA_CGAGTTAGTGAATGAT-1	0.0383181081057136	Contractile_VSMC
																										GSM7668963_NA_CAAGAGGTCAGCTTGA-1	0	Con	VSMCs			GSM7668963_NA_CGATCGGAGCTACAAA-1	0.00395954548386154	Contractile_VSMC
																										GSM7668963_NA_CAAGAGGTCCGATTAG-1	0	Con	VSMCs			GSM7668963_NA_CGATCGGAGGCCTTGC-1	-0.000278012	Contractile_VSMC
																										GSM7668963_NA_CAAGAGGTCGCATTGA-1	0	Con	VSMCs			GSM7668963_NA_CGATCGGAGGGAGTGG-1	-0.0363296	Contractile_VSMC
																										GSM7668963_NA_CAAGAGGTCTGGAGAG-1	0	Con	VSMCs			GSM7668963_NA_CGATCGGAGGTAGTCG-1	-0.0219193	Contractile_VSMC
																										GSM7668963_NA_CAAGCTAGTATTAAGG-1	0.685095567500309	Con	VSMCs			GSM7668963_NA_CGATCGGGTGCATTAC-1	0.0571389645750363	Proliferating_VSMC
																										GSM7668963_NA_CAAGCTAGTCCGAAAG-1	0	Con	Fibroblasts			GSM7668963_NA_CGATCGGGTTTGAACC-1	0.0177697390061881	Contractile_VSMC
																										GSM7668963_NA_CAAGCTAGTCGACTTA-1	0	Con	VSMCs			GSM7668963_NA_CGATCGGTCTCTGCTG-1	0.0218289041730879	Contractile_VSMC
																										GSM7668963_NA_CAAGCTAGTGGCAGAT-1	0	Con	TCells			GSM7668963_NA_CGATCGGTCTTCTGGC-1	0.00947749126094373	Stressed_VSMC
																										GSM7668963_NA_CAAGCTATCAACGCTA-1	0.449916870678998	Con	VSMCs			GSM7668963_NA_CGATGCGAGCAAGCCA-1	0.00242987362395562	Stressed_VSMC
																										GSM7668963_NA_CAAGCTATCGTAACTG-1	0	Con	VSMCs			GSM7668963_NA_CGATGCGAGGTGATCG-1	-0.0129667	Contractile_VSMC
																										GSM7668963_NA_CAAGCTATCTTACCAT-1	0.682809899238955	Con	VSMCs			GSM7668963_NA_CGATGCGAGTACTGTC-1	-0.0368168	Contractile_VSMC
																										GSM7668963_NA_CAAGGGAAGTCGGGAT-1	0	Con	Fibroblasts			GSM7668963_NA_CGATGCGCAAATTGCC-1	0.00649549575487033	Contractile_VSMC
																										GSM7668963_NA_CAAGGGACAACCCGCA-1	0	Con	Fibroblasts			GSM7668963_NA_CGATGCGGTCTTGAAC-1	-0.00795567	Contractile_VSMC
																										GSM7668963_NA_CAAGGGAGTATGTCAC-1	0	Con	VSMCs			GSM7668963_NA_CGATGCGTCGTCTCAC-1	0.0432660400823321	Stressed_VSMC
																										GSM7668963_NA_CAAGGGATCGAAGAAT-1	0.600656995800533	Con	VSMCs			GSM7668963_NA_CGATGCGTCTTCGATT-1	0.0133815725019485	Contractile_VSMC
																										GSM7668963_NA_CAATACGAGATGACCG-1	0	Con	MonoMaphDC			GSM7668963_NA_CGATGGCAGCGCACAA-1	0.0790495772235541	Stressed_VSMC
																										GSM7668963_NA_CAATACGAGGTAAAGG-1	0	Con	VSMCs			GSM7668963_NA_CGATGGCCATCCGAAT-1	0.0532709644077931	Contractile_VSMC
																										GSM7668963_NA_CAATACGCAATAGAGT-1	0	Con	Fibroblasts			GSM7668963_NA_CGATGGCGTGGCGTAA-1	-0.0169859	Contractile_VSMC
																										GSM7668963_NA_CAATACGCAGTCGCTG-1	0	Con	VSMCs			GSM7668963_NA_CGATGGCTCAGTGTCA-1	-0.00624122	Proliferating_VSMC
																										GSM7668963_NA_CAATACGTCAAGAGGC-1	0	Con	VSMCs			GSM7668963_NA_CGATGGCTCTGGACTA-1	0.0436768682948291	Proliferating_VSMC
																										GSM7668963_NA_CAATACGTCGCTGCGA-1	1.25300111476593	Con	Fibroblasts			GSM7668963_NA_CGCAGGTAGTCAGCCC-1	0.00104800168897944	Contractile_VSMC
																										GSM7668963_NA_CAATCGAAGATCGACG-1	0.364015983735619	Con	VSMCs			GSM7668963_NA_CGCAGGTAGTGGACGT-1	-0.00300166	Contractile_VSMC
																										GSM7668963_NA_CAATCGAAGTGTACAA-1	0	Con	TCells			GSM7668963_NA_CGCAGGTCAATAGTAG-1	0.0203053656660571	Contractile_VSMC
																										GSM7668963_NA_CAATCGACAGAGGTAC-1	0	Con	VSMCs			GSM7668963_NA_CGCAGGTGTTCTATCT-1	0.0302661672472928	Contractile_VSMC
																										GSM7668963_NA_CAATCGAGTCAACCTA-1	0	Con	Fibroblasts			GSM7668963_NA_CGCAGGTGTTGCTAGT-1	0.00573930563559302	Contractile_VSMC
																										GSM7668963_NA_CAATCGAGTGAGGCAT-1	0	Con	VSMCs			GSM7668963_NA_CGCAGGTTCTTCTGTA-1	0.0111353036643616	Contractile_VSMC
																										GSM7668963_NA_CAATCGAGTTCAGGTT-1	0.808300347716507	Con	VSMCs			GSM7668963_NA_CGCATAAAGGAATTAC-1	0.0119531173813158	Contractile_VSMC
																										GSM7668963_NA_CAATCGAGTTGTAAAG-1	0	Con	Fibroblasts			GSM7668963_NA_CGCATAAGTAGACAGC-1	0.07102126348499	Stressed_VSMC
																										GSM7668963_NA_CAATCGATCGGTCACG-1	0	Con	VSMCs			GSM7668963_NA_CGCATAAGTCTACAAC-1	-0.0194205	Contractile_VSMC
																										GSM7668963_NA_CAATCGATCGTAGCTA-1	0	Con	MonoMaphDC			GSM7668963_NA_CGCATAATCAAAGGAT-1	-0.0035662	Contractile_VSMC
																										GSM7668963_NA_CAATCGATCTATGCCC-1	0	Con	Fibroblasts			GSM7668963_NA_CGCATAATCAACGCTA-1	-0.00751937	Stressed_VSMC
																										GSM7668963_NA_CAATCGATCTTACCGC-1	0	Con	VSMCs			GSM7668963_NA_CGCATAATCACACGAT-1	0.0987239186486635	Proliferating_VSMC
																										GSM7668963_NA_CAATGACAGAGCAACC-1	0	Con	VSMCs			GSM7668963_NA_CGCATAATCACCTCGT-1	-0.0123916	Contractile_VSMC
																										GSM7668963_NA_CAATGACAGGTGCGAT-1	0	Con	VSMCs			GSM7668963_NA_CGCATGGAGTAATACG-1	-0.00621693	Proliferating_VSMC
																										GSM7668963_NA_CAATGACAGTCATAGA-1	1.25359692734614	Con	VSMCs			GSM7668963_NA_CGCATGGAGTAGATCA-1	-0.0485262	Contractile_VSMC
																										GSM7668963_NA_CAATGACCATAGTCGT-1	0	Con	VSMCs			GSM7668963_NA_CGCATGGGTGGCTGCT-1	0.00529361736117683	Contractile_VSMC
																										GSM7668963_NA_CAATGACGTCATAACC-1	0	Con	Fibroblasts			GSM7668963_NA_CGCCAGACACGCGCAT-1	0.00472474249408923	Contractile_VSMC
[truncated: 48,500 more rows]

## Sheet: Figure 2
Figure 2D						Figure 2E					Figure 2F						Figure 2H
		AAA number	Non-disease number	Total			Days	Pdk4fl/fl	Pdk4SMKO			Maximal aortic diameter(mm)						Grade of elastin degradation
	Pdk4fl/fl	12	10	22			22	1				Saline		Ang II				Pdk4fl/fl	Pdk4SMKO
	Pdk4SMKO	4	18	22			22	1				Pdk4fl/fl	Pdk4SMKO	Pdk4fl/fl	Pdk4SMKO			4	4
							24	1				0.92	0.92	1.24	1.45			4	4
							25	1				0.88	0.85	3.19	1.32			4	3
							29	1				0.91	0.89	2.48	1.67			4	3
							29	1				0.89	0.91	2.31	1.51			4	2
							29	1				0.93	0.83	2.76	1.38			4	1
							29	1				0.87	0.88	2.31	1.29			4	1
							29	1				0.9	0.9	2.16	1.56			4	1
							29	1				0.94	0.86	1.25	1.47			2	1
							29	1				0.86	0.87	1.44	1.63			2	1
							29	1				0.92	0.84	1.63	1.41			2	1
							29	1				0.89	0.93	1.72	1.18			1	1
							29	1				0.91	0.82	1.69	1.5			1	1
							29	1				0.88	0.91	1.35	1.72			1	1
							29	1				0.93	0.88	2.44	1.59			1	1
							29	1				0.87	0.85	2.87	1.34			1	1
							29	1				0.9	0.89	1.29	1.27			1	1
							29	1				0.92	0.9	1.58	1.53			1	1
							29	1				0.89	0.86	1.45	1.44				1
							29	1				0.91	0.87		1.61				1
							29	1				0.88	0.84		1.36				1
							29		1			0.93	0.92		1.22				1
							29		1			0.87	0.83		1.49
							29		1
							29		1
							29		1
							29		1
							29		1
							29		1
							29		1
							29		1
							29		1
							29		1
							29		1
							29		1
							29		1
							29		1
							29		1
							29		1
							29		1
							29		1
							29		1
							29		1

## Sheet: Figure 3
Figure 3D						Figure 3E					Figure 3F						Figure 3H
		AAA number	Non-disease number	Total			Days	AAV-NC	AAV-PDK4			Maximal aortic diameter(mm)						Grade of elastin degradation
	AAV-NC	11	10	21			22	1				Saline		Ang II				AAV-NC	AAV-PDK4
	AAV-PDK4	18	3	21			22	1				AAV-NC	AAV-PDK4	AAV-NC	AAV-PDK4			4	4
							24	1				0.85	0.85	2.12	1.61			4	4
							29	1				0.92	0.91	2.45	1.54			4	4
							29	1				0.89	0.89	1.89	1.98			4	4
							29	1				0.94	0.94	2.03	2.16			3	4
							29	1				0.87	0.87	1.67	2.56			3	4
							29	1				0.91	0.93	1.75	3.12			3	4
							29	1				0.93	0.9	2.31	3.56			3	4
							29	1				0.88	0.88	1.98	3.18			2	4
							29	1				0.9	0.92	2.56	4.52			1	2
							29	1				0.86	0.95	1.82	4.21			1	2
							29	1				0.95	0.86	2.1	2.89			1	1
							29	1				0.89	0.91	1.93	2.39			1
							29	1				0.92	0.89	1.71				1
							29	1				0.88	0.93	1.71				1
							29	1				0.91	0.9	2.27				1
							29	1				0.93	0.87	1.84				1
							29	1				0.87	0.94	2.19				1
							29	1				0.9	0.88	1.96
							29	1				0.94	0.92
							18		1			0.89	0.91
							18		1			0.92	0.89
							19		1
							20		1
							20		1
							23		1
							23		1
							23		1
							24		1
							29		1
							29		1
							29		1
							29		1
							29		1
							29		1
							29		1
							29		1
							29		1
							29		1
							29		1
							29		1

## Sheet: Figure 4
Figure 4A
	Relative ACTA2 mRNA levels in the MASMCs					Relative CNN1 mRNA levels in the MASMCs					Relative SM22α mRNA levels in the MASMCs					Relative KLF4 mRNA levels in the MASMCs					Relative KLF5 mRNA levels in the MASMCs
	Vehicle		Ang II			Vehicle		Ang II			Vehicle		Ang II			Vehicle		Ang II			Vehicle		Ang II
	Pdk4fl/fl	Pdk4SMKO	Pdk4fl/fl	Pdk4SMKO		Pdk4fl/fl	Pdk4SMKO	Pdk4fl/fl	Pdk4SMKO		Pdk4fl/fl	Pdk4SMKO	Pdk4fl/fl	Pdk4SMKO		Pdk4fl/fl	Pdk4SMKO	Pdk4fl/fl	Pdk4SMKO		Pdk4fl/fl	Pdk4SMKO	Pdk4fl/fl	Pdk4SMKO
	0.85	1.53	0.37	0.94		0.72	1.52	0.41	1.05		0.88	1.52	0.46	0.89		0.97	0.45	2.19	0.83		0.72	0.42	1.64	0.99
	1.12	1.82	0.43	1.01		0.89	1.67	0.58	0.98		1.09	1.68	0.47	0.95		1.12	0.58	1.79	0.79		0.89	0.45	1.89	0.86
	0.93	2.11	0.41	1.05		1.15	1.89	0.5	1.04		1.14	1.83	0.41	0.88		0.93	0.63	1.87	0.95		1.03	0.52	1.71	1.1
	1.08	2.12	0.37	0.95		1.23	2.05	0.49	1.01		0.93	1.77	0.45	0.93		1.08	0.41	2.09	1.16		1.15	0.59	1.82	1.24
	1.15	2.5	0.41	0.92		0.94	2.21	0.51	0.95		0.88	1.61	0.53	0.97		1.05	0.52	2.42	1.04		1.08	0.61	1.94	1.3
	0.87	2.42	0.42	0.98		1.07	1.98	0.53	1.07		1.08	1.95	0.51	0.92		0.85	0.51	1.83	1.06		1.13	0.49	1.82	1.13
Figure 4B
	Relative ACTA2 protein levels in the MASMCs					Relative CNN1 protein levels in the MASMCs					Relative SM22α protein levels in the MASMCs					Relative KLF4 protein levels in the MASMCs					Relative KLF5 protein levels in the MASMCs
	Vehicle		Ang II			Vehicle		Ang II			Vehicle		Ang II			Vehicle		Ang II			Vehicle		Ang II
	Pdk4fl/fl	Pdk4SMKO	Pdk4fl/fl	Pdk4SMKO		Pdk4fl/fl	Pdk4SMKO	Pdk4fl/fl	Pdk4SMKO		Pdk4fl/fl	Pdk4SMKO	Pdk4fl/fl	Pdk4SMKO		Pdk4fl/fl	Pdk4SMKO	Pdk4fl/fl	Pdk4SMKO		Pdk4fl/fl	Pdk4SMKO	Pdk4fl/fl	Pdk4SMKO
	1.1	2.33	0.42	1.08		0.98	1.52	0.18	0.3		0.94	1.41	0.29	0.81		1.05	0.69	1.85	0.81		1.06	0.56	2.13	1.5
	0.9	1.55	0.33	1.48		1.02	1.3	0.3	0.59		1.06	1.18	0.42	0.82		0.95	0.5	2.32	1.45		0.94	0.42	2.69	2.57
	1.16	2.67	0.32	1.63		1.04	1.7	0.16	0.36		1.1	1.54	0.26	0.76		1.06	0.63	2.37	1.53		1.12	0.64	2.35	1.69
	1.05	2.55	0.36	1.32		1.03	1.62	0.3	0.55		0.89	1.21	0.35	0.88		0.94	0.59	2.24	1.35		0.88	0.18	2.05	1.7
	0.91	1.45	0.39	0.85		0.97	1.43	0.18	0.44		1.03	1.44	0.25	0.82		1.02	0.61	1.95	0.85		1.03	0.51	2.22	1.63
	0.88	1.63	0.4	0.84		0.96	1.43	0.27	0.49		0.98	1.25	0.35	0.78		0.98	0.59	1.92	0.91		0.97	0.27	1.91	1.02
Figure 4C
	Relative ACTA2 protein levels in the Mouse Aortas					Relative CNN1 protein levels in the Mouse Aortas					Relative SM22α protein levels in the Mouse Aortas					Relative KLF4 protein levels in the Mouse Aortas					Relative KLF5 protein levels in Mouse Aortas
	AAV-PCSK9DY+Saline		AAV-PCSK9DY+Ang II			AAV-PCSK9DY+Saline		AAV-PCSK9DY+Ang II			AAV-PCSK9DY+Saline		AAV-PCSK9DY+Ang II			AAV-PCSK9DY+Saline		AAV-PCSK9DY+Ang II			AAV-PCSK9DY+Saline		AAV-PCSK9DY+Ang II
	Pdk4fl/fl	Pdk4SMKO	Pdk4fl/fl	Pdk4SMKO		Pdk4fl/fl	Pdk4SMKO	Pdk4fl/fl	Pdk4SMKO		Pdk4fl/fl	Pdk4SMKO	Pdk4fl/fl	Pdk4SMKO		Pdk4fl/fl	Pdk4SMKO	Pdk4fl/fl	Pdk4SMKO		Pdk4fl/fl	Pdk4SMKO	Pdk4fl/fl	Pdk4SMKO
	1.17	1.76	0.26	0.52		0.87	1.96	0.31	0.71		0.88	1.62	0.26	0.57		0.82	0.73	2.81	1.91		0.87	0.34	1.43	1.31
	0.82	1.58	0.25	0.79		1.11	1.77	0.29	0.54		1.12	1.63	0.2	0.77		1.16	0.82	3.27	2.16		1.13	0.32	1.8	0.82
	0.81	1.74	0.38	0.74		1.19	2.39	0.29	0.67		1.08	1.66	0.23	0.47		1.17	0.76	3.02	2.03		1.02	0.23	1.4	0.77
	1.2	1.73	0.17	0.54		0.83	2.07	0.29	0.66		0.92	1.61	0.2	0.83		0.81	0.62	3.23	2.23		0.98	0.21	1.58	0.97
	1.09	1.62	0.31	0.77		1.07	2.31	0.29	0.57		1.05	1.66	0.19	0.65		1.07	0.75	2.87	2.18		1.01	0.23	1.51	0.9
	0.91	1.61	0.18	0.48		0.93	2.1	0.27	0.53		0.95	1.72	0.2	0.61		0.97	0.69	2.9	2.12		0.99	0.26	1.39	0.64
Figure 4D
	Relative ACTA2 mRNA levels in the Mouse Aortas					Relative CNN1 mRNA levels in the Mouse Aortas					Relative SM22α mRNA levels in the Mouse Aortas					Relative KLF4 mRNA levels in the Mouse Aortas					Relative KLF5 mRNA levels in the Mouse Aortas
	Saline		Ang II			Saline		Ang II			Saline		Ang II			Saline		Ang II			Saline		Ang II
	AAV-NC	AAV-PDK4	AAV-NC	AAV-PDK4		AAV-NC	AAV-PDK4	AAV-NC	AAV-PDK4		AAV-NC	AAV-PDK4	AAV-NC	AAV-PDK4		AAV-NC	AAV-PDK4	AAV-NC	AAV-PDK4		AAV-NC	AAV-PDK4	AAV-NC	AAV-PDK4
	0.81	0.51	0.54	0.25		0.88	0.61	0.61	0.34		0.79	0.64	0.56	0.31		0.88	2.18	2.31	3.12		0.83	3.12	3.1	3.58
	0.99	0.64	0.61	0.33		1.15	0.73	0.63	0.28		1.07	0.61	0.58	0.29		0.89	2.25	2.41	3.21		1.21	2.87	2.97	4.1
	1.21	0.49	0.57	0.28		1.19	0.71	0.49	0.19		0.92	0.55	0.76	0.28		0.92	2.53	2.16	3.54		1.14	2.99	2.89	4.16
	1.04	0.63	0.43	0.41		0.83	0.59	0.58	0.29		1.06	0.51	0.61	0.18		1.13	1.98	2.34	3.43		0.95	3.08	3.21	4.05
	0.83	0.46	0.55	0.31		0.87	0.46	0.71	0.34		1.06	0.48	0.62	0.34		1.1	2.27	2.72	3.61		0.86	2.72	3.41	4.31
	1.12	0.73	0.51	0.26		1.08	0.62	0.55	0.31		1.1	0.68	0.51	0.31		1.08	2.15	2.31	3.19		1.01	2.94	2.64	4.51
Figure 4E
	Relative ACTA2 fluoresoence intensity					Relative CNN1 fluoresoence intensity					Relative SM22α fluoresoence intensity
	Saline		Ang II			Saline		Ang II			Saline		Ang II
	Pdk4fl/fl	Pdk4SMKO	Pdk4fl/fl	Pdk4SMKO		Pdk4fl/fl	Pdk4SMKO	Pdk4fl/fl	Pdk4SMKO		Pdk4fl/fl	Pdk4SMKO	Pdk4fl/fl	Pdk4SMKO
	1.23	1.97	0.37	1.15		1.17	1.92	0.25	1.05		1.11	2.19	0.36	0.88
	0.84	1.69	0.43	0.91		0.91	2.13	0.33	1.03		0.97	2.23	0.43	1.26
	1.08	1.85	0.4	0.98		1.12	2.28	0.36	0.86		0.88	1.73	0.41	1.14
	0.93	1.74	0.45	1		0.98	2.34	0.24	0.89		1.09	2.16	0.34	0.98
	0.99	1.81	0.49	0.96		0.79	2.47	0.33	0.96		1.19	1.98	0.46	0.92
	0.93	1.72	0.37	1.03		1.03	2.26	0.29	1.1		0.76	2.17	0.41	0.78
Figure 4F
	Relative ACTA2 mRNA levels in the MASMCs							Relative CNN1 mRNA levels in the MASMCs							Relative SM22α mRNA levels in the MASMCs							Relative KLF4 mRNA levels in the MASMCs							Relative KLF5 mRNA levels in the MASMCs
	PDK4fl/fl + Vehicle	PDK4SMKO + Vehicle	PDK4fl/fl + Ang II	PDK4SMKO + Ang II	PDK4SMKO + Ad-PDK4 + Vehicle	PDK4SMKO + Ad-PDK4 + Ang II		PDK4fl/fl + Vehicle	PDK4SMKO + Vehicle	PDK4fl/fl + Ang II	PDK4SMKO + Ang II	PDK4SMKO + Ad-PDK4 + Vehicle	PDK4SMKO + Ad-PDK4 + Ang II		PDK4fl/fl + Vehicle	PDK4SMKO + Vehicle	PDK4fl/fl + Ang II	PDK4SMKO + Ang II	PDK4SMKO + Ad-PDK4 + Vehicle	PDK4SMKO + Ad-PDK4 + Ang II		PDK4fl/fl + Vehicle	PDK4SMKO + Vehicle	PDK4fl/fl + Ang II	PDK4SMKO + Ang II	PDK4SMKO + Ad-PDK4 + Vehicle	PDK4SMKO + Ad-PDK4 + Ang II		PDK4fl/fl + Vehicle	PDK4SMKO + Vehicle	PDK4fl/fl + Ang II	PDK4SMKO + Ang II	PDK4SMKO + Ad-PDK4 + Vehicle	PDK4SMKO + Ad-PDK4 + Ang II
	0.85	2.1	0.51	1.15	0.51	0.78		0.95	2.43	0.43	1.23	0.52	0.53		0.86	1.79	0.64	0.89	0.33	0.65		1.01	0.53	2.16	1.21	1.89	2.01		0.88	0.64	2.45	0.79	2.34	2.05
	0.89	2.19	0.61	1.06	0.49	0.52		0.98	2.79	0.51	0.89	0.44	0.54		1.11	1.89	0.71	0.92	0.43	0.64		0.93	0.71	2.31	1.31	2.05	2.41		0.89	0.38	2.16	0.85	2.51	2.48
	1.06	1.98	0.71	0.98	0.48	0.47		1.09	2.51	0.39	1.31	0.49	0.47		1.12	2.41	0.58	0.99	0.38	0.39		1.08	0.82	2.41	0.98	2.01	2.16		0.96	0.49	2.78	0.96	1.92	2.21
	1.15	1.89	0.54	1.21	0.62	0.46		0.86	2.61	0.44	1.28	0.47	0.51		0.97	2.61	0.49	1.06	0.45	0.42		1.03	0.64	2.19	0.89	1.97	2.11		1.12	0.37	2.75	1.06	2.61	2.45
	1.26	2.15	0.53	0.93	0.39	0.35		1.18	2.76	0.39	1.09	0.65	0.44		0.85	2.29	0.56	0.89	0.66	0.43		1.09	0.58	2.51	1.16	2.31	1.88		1.06	0.41	2.46	1.18	2.31	1.84
	0.79	2.41	0.51	1.18	0.66	0.59		0.94	2.64	0.58	1.19	0.71	0.39		1.09	2.25	0.51	0.79	0.63	0.55		0.86	0.59	2.35	1.02	2.41	1.76		1.09	0.49	2.31	1.22	2.16	1.96
Figure4B
Figure4C

## Sheet: Figure 5
Figure 5A																													Figure 5N									Figure 5O
	Times(min)	Pdk4fl/fl +PBS					Pdk4SMKO +PBS					Pdk4fl/fl + Ang II					Pdk4SMKO + Ang II													Barcode	celltype	OXPHOS	ATP_synthesis	Complex_I	Complex_II	Complex_III			Barcode	Group	Score
	1.31029	107.682	101.705	97.6315	103.489	91.0124	126.869	146.537	136.398	141.242	131.203	60.4412	53.3172	53.0899	48.291	47.0147	82.8769	89.9228	95.5319	85.9004	80.304									GSM7668963_NA_AAACCCATCTTCGTAT-1	Contractile_VSMC	0.38999	0.550292	0.393035	0.198034	0.00668888			GSM7668963_NA_AAACCCATCTTCGTAT-1	Contractile_VSMC	-0.00175821
	7.76697	99.2538	96.9225	94.3513	96.53	87.6758	121.386	139.991	129.381	131.575	124.974	57.3906	50.9745	49.8511	46.1074	45.1488	73.2427	84.6726	88.6122	82.0731	76.9526									GSM7668963_NA_AAACGAAAGAGTCAGC-1	Contractile_VSMC	0.450287	0.567433	0.363357	-0.00827202	-0.111614			GSM7668963_NA_AAACGAAAGAGTCAGC-1	Contractile_VSMC	0.0681455
	14.219	96.5873	95.1103	93.9578	94.485	85.1202	119.05	137.051	128.945	129.583	123.723	56.6582	49.1355	48.9345	44.4567	44.1701	69.9667	82.2407	87.5629	80.4697	75.5025									GSM7668963_NA_AAACGAAAGGCCCACT-1	Contractile_VSMC	0.658053	0.621884	0.436609	0.194251	-0.0895136			GSM7668963_NA_AAACGAAAGGCCCACT-1	Contractile_VSMC	0.0322935
	20.7532	80.1766	74.7245	75.9746	74.7334	69.4426	82.6988	94.1322	91.1107	91.3713	87.7298	44.1134	39.3516	36.9766	35.284	30.916	53.0151	59.8374	63.399	60.9094	53.8853									GSM7668963_NA_AAACGAAGTCCAAAGG-1	Contractile_VSMC	0.576735	0.617805	0.442428	0.128579	0.00541689			GSM7668963_NA_AAACGAAGTCCAAAGG-1	Contractile_VSMC	0.0556174
	27.2068	79.7993	73.0751	76.8736	72.6968	68.1632	79.4008	92.1381	88.1629	89.2733	85.255	43.9303	38.4127	36.2421	34.6689	30.3677	52.3955	59.8957	63.728	57.508	53.1777									GSM7668963_NA_AAACGAAGTTCGTTCC-1	Contractile_VSMC	0.519414	0.546989	0.300901	-0.00192127	0.0698994			GSM7668963_NA_AAACGAAGTTCGTTCC-1	Contractile_VSMC	0.0434164
	33.6627	78.5455	74.0326	76.9862	74.0207	68.9145	78.0547	90.3688	88.3547	89.1887	82.9175	42.1814	38.8791	36.7888	35.4409	30.6664	51.8225	60.5439	61.9897	58.7537	54.0796									GSM7668963_NA_AAACGCTCAAGGTCAG-1	Contractile_VSMC	0.474307	0.563124	0.311138	-0.167704	0.190186			GSM7668963_NA_AAACGCTCAAGGTCAG-1	Contractile_VSMC	0.0190148
	40.1998	113.243	130.625	121.274	109.349	104.025	179.868	213.638	190.615	180.361	175.255	69.6312	65.7834	61.4638	50.5501	66.8833	86.3803	108.717	121.13	97.2791	111.229									GSM7668963_NA_AAACGCTCATCTAGAC-1	Contractile_VSMC	0.497987	0.507292	0.280248	0.00196779	-0.133346			GSM7668963_NA_AAACGCTCATCTAGAC-1	Contractile_VSMC	0.0365197
	46.656	109.641	117.112	115.348	106.491	97.5151	162.434	195.154	178.659	167.572	165.051	65.2483	61.9129	56.3985	50.741	60.7315	83.2378	101.945	109.807	87.9083	103.609									GSM7668963_NA_AAACGCTTCATTACTC-1	Contractile_VSMC	0.453731	0.493343	0.292162	-0.137485	-0.0929043			GSM7668963_NA_AAACGCTTCATTACTC-1	Contractile_VSMC	0.0483581
	53.1111	107.946	114.466	113.198	106.54	96.4618	161.396	190.364	174.97	167.294	164.31	62.3559	60.2304	55.1473	50.7046	59.9504	82.1235	103.427	107.829	85.3441	101.039									GSM7668963_NA_AAACGCTTCGGCTATA-1	Contractile_VSMC	0.372519	0.501458	0.255528	-0.0422661	-0.114361			GSM7668963_NA_AAACGCTTCGGCTATA-1	Contractile_VSMC	0.0305306
	59.6472	73.778	66.2025	70.9078	65.8404	64.3354	70.4369	79.7819	78.0123	80.2978	73.7745	40.2996	35.8036	32.4208	33.8958	26.9049	46.5504	55.2468	57.186	53.0968	47.9899									GSM7668963_NA_AAAGAACCACTGTGTA-1	Contractile_VSMC	0.365572	0.517592	0.270723	-0.0741927	-0.0451595			GSM7668963_NA_AAAGAACCACTGTGTA-1	Contractile_VSMC	0.0515423
	66.1028	73.1105	66.285	70.6597	65.7854	64.8184	69.1921	80.5511	78.6867	80.3035	73.5469	39.9298	35.0155	33.361	32.94	27.2695	46.5825	56.6296	57.5833	51.3696	47.3747									GSM7668963_NA_AAAGGATCAATGTTGC-1	Contractile_VSMC	0.628874	0.588722	0.403968	0.225031	0.126693			GSM7668963_NA_AAAGGATCAATGTTGC-1	Contractile_VSMC	0.0743451
	72.5579	72.383	65.3168	70.6189	65.6006	62.9813	68.9892	80.9473	78.8056	79.1389	72.3739	40.2865	35.6996	34.0136	33.9527	26.8182	46.4573	56.2988	56.5846	50.499	47.3296									GSM7668963_NA_AAAGGATCACTACACA-1	Contractile_VSMC	0.36607	0.501052	0.289758	0.0645324	-0.156412			GSM7668963_NA_AAAGGATCACTACACA-1	Contractile_VSMC	0.0723131
																														GSM7668963_NA_AAAGGATCAGCGACCT-1	Contractile_VSMC	0.458487	0.534821	0.349543	0.149666	-0.0635075			GSM7668963_NA_AAAGGATCAGCGACCT-1	Contractile_VSMC	0.0662949
Figure 5B						Figure 5C						Figure 5D						Figure 5E												GSM7668963_NA_AAAGGATGTTGCGTAT-1	Contractile_VSMC	0.220565	0.433716	0.208421	0.0123677	-0.0367632			GSM7668963_NA_AAAGGATGTTGCGTAT-1	Contractile_VSMC	0.0520537
	Basal OCR						Maximal OCR						ATP-coipled OCR						Proton Leak											GSM7668963_NA_AAAGGGCAGCAATAGT-1	Contractile_VSMC	0.418604	0.551636	0.377879	0.142937	-0.0202273			GSM7668963_NA_AAAGGGCAGCAATAGT-1	Contractile_VSMC	0.0858179
	Pdk4fl/fl +PBS	Pdk4SMKO +PBS	Pdk4fl/fl + Ang II	Pdk4SMKO + Ang II			Pdk4fl/fl +PBS	Pdk4SMKO +PBS	Pdk4fl/fl + Ang II	Pdk4SMKO + Ang II			Pdk4fl/fl +PBS	Pdk4SMKO +PBS	Pdk4fl/fl + Ang II	Pdk4SMKO + Ang II			Pdk4fl/fl +PBS	Pdk4SMKO +PBS	Pdk4fl/fl + Ang II	Pdk4SMKO + Ang II								GSM7668963_NA_AAAGGGCCAACTCGAT-1	Contractile_VSMC	0.508889	0.452395	0.212445	9.19E-05	-0.0415737			GSM7668963_NA_AAAGGGCCAACTCGAT-1	Contractile_VSMC	0.0526508
	23.51	50.06	16.73	24.2			39.92	110.88	29.7	40.86			17.57	41	12.73	16.79			5.94	9.07	4	7.42								GSM7668963_NA_AAAGGGCCATACCGTA-1	Contractile_VSMC	0.362455	0.509519	0.279797	-0.0183084	0.0235671			GSM7668963_NA_AAAGGGCCATACCGTA-1	Contractile_VSMC	0.0668874
	25.94	56.1	14.12	29.79			52.42	132.69	30.77	65.31			22.35	46.68	10.72	22.04			3.6	9.42	3.4	7.76								GSM7668963_NA_AAAGGGCCATCGATAC-1	Contractile_VSMC	0.728777	0.699856	0.468245	0.231936	0.1652			GSM7668963_NA_AAAGGGCCATCGATAC-1	Contractile_VSMC	0.0402389
	30.98	50.14	15.57	23.34			64.55	111.81	28.1	50.66			23.83	40.59	12.69	17.08			7.14	9.55	2.88	6.25								GSM7668963_NA_AAAGGGCGTCGCAGTC-1	Contractile_VSMC	0.861718	0.555021	0.353454	0.0736719	0.081337			GSM7668963_NA_AAAGGGCGTCGCAGTC-1	Contractile_VSMC	0.0249964
	29.97	50.44	11.52	28.88			46.78	101.22	17.61	43.75			22.96	40.39	9.79	21.79			7.01	10.05	1.73	7.1								GSM7668963_NA_AAAGGTAAGCTACTGT-1	Contractile_VSMC	0.66111	0.281554	0.159392	-0.191186	-0.189043			GSM7668963_NA_AAAGGTAAGCTACTGT-1	Contractile_VSMC	0.0467023
	28.17	51.35	16.9	22.14			63.9	102.88	39.61	41.04			22.32	40.81	13.8	16.96			5.85	10.54	3.1	5.18								GSM7668963_NA_AAAGGTACAATCGCGC-1	Contractile_VSMC	0.439057	0.443654	0.196124	-0.245649	-0.103287			GSM7668963_NA_AAAGGTACAATCGCGC-1	Contractile_VSMC	0.0152818
																														GSM7668963_NA_AAAGGTACATCAGCAT-1	Contractile_VSMC	0.384582	0.491847	0.304874	-0.0617331	0.100714			GSM7668963_NA_AAAGGTACATCAGCAT-1	Contractile_VSMC	0.0559329
Figure 5F																														GSM7668963_NA_AAAGGTAGTCCCTCAT-1	Contractile_VSMC	0.456094	0.602982	0.363602	-0.110906	0.0793849			GSM7668963_NA_AAAGGTAGTCCCTCAT-1	Contractile_VSMC	0.053677
	Times(min)	Pdk4fl/fl +PBS					Pdk4SMKO +PBS					Pdk4fl/fl + Ang II					Pdk4SMKO + Ang II													GSM7668963_NA_AAAGGTAGTGGCTACC-1	Contractile_VSMC	0.69838	0.667962	0.381734	-0.0345218	0.287933			GSM7668963_NA_AAAGGTAGTGGCTACC-1	Contractile_VSMC	0.0726838
	1.31056	27.8462	27.1946	28.2361	31.3843	30.2324	22.902	23.5831	21.3851	23.971	23.7231	40.0886	38.0738	38.465	37.5061	37.2408	26.7674	28.5303	28.9081	31.8861	31.7437									GSM7668963_NA_AAAGTCCAGGGTACAC-1	Contractile_VSMC	0.508294	0.532161	0.259843	-0.004309	0.191841			GSM7668963_NA_AAAGTCCAGGGTACAC-1	Contractile_VSMC	0.0832859
	7.76541	26.9607	25.9822	27.2056	30.1645	30.0641	22.7414	23.1311	21.033	23.8828	23.3271	39.4053	37.1918	34.9231	36.4112	36.3199	28.3784	27.5802	27.0712	30.7084	30.996									GSM7668963_NA_AAAGTCCGTACAGCGA-1	Contractile_VSMC	0.532969	0.65977	0.417075	0.264789	0.04189			GSM7668963_NA_AAAGTCCGTACAGCGA-1	Contractile_VSMC	0.0832477
	14.2187	26.6953	25.7055	26.7956	30.4795	29.4303	22.4997	22.9664	21.0973	24.2909	23.051	39.1168	36.6822	34.4758	35.9609	36.0817	28.907	27.6081	27.5656	30.5702	30.7334									GSM7668963_NA_AAAGTCCGTAGGCAGT-1	Contractile_VSMC	0.424882	0.599586	0.350019	0.30922	0.133023			GSM7668963_NA_AAAGTCCGTAGGCAGT-1	Contractile_VSMC	0.0739709
	20.7595	29.1843	27.9344	29.4984	33.0923	32.2434	25.0684	25.4263	24.0298	27.1059	25.3291	42.9022	34.4045	37.435	39.7172	39.1564	31.5336	30.5426	30.4891	33.155	33.9141									GSM7668963_NA_AAAGTGACACCTGCAG-1	Contractile_VSMC	0.475093	0.569039	0.342779	0.0504015	0.0250208			GSM7668963_NA_AAAGTGACACCTGCAG-1	Contractile_VSMC	0.0253781
	27.2154	34.3174	33.6741	34.5536	38.2035	36.251	28.6715	29.13	27.7074	30.0492	28.7226	47.3724	36.1081	41.5377	43.4723	43.7931	34.4868	35.6319	36.0773	37.5913	38.1062									GSM7668963_NA_AAAGTGAGTCCAAGAG-1	Contractile_VSMC	0.676025	0.629611	0.415373	-0.0298378	0.0821588			GSM7668963_NA_AAAGTGAGTCCAAGAG-1	Contractile_VSMC	0.0310777
	33.6703	37.299	37.1934	38.0246	42.2463	38.9486	30.408	32.1214	29.6654	31.5245	31.0207	51.1925	36.3821	43.6659	46.3025	47.8722	37.6734	37.9595	39.3706	40.5995	41.3833									GSM7668963_NA_AAAGTGAGTGAAGCTG-1	Contractile_VSMC	0.567488	0.58605	0.304014	0.0979684	-0.0370691			GSM7668963_NA_AAAGTGAGTGAAGCTG-1	Contractile_VSMC	0.0478619
	40.2069	8.6321	8.2718	9.16812	11.267	11.0133	7.36602	7.84349	6.86297	9.16815	9.64912	15.6041	17.1763	14.608	15.0982	13.16	9.84211	9.38925	8.84071	11.3051	10.6554									GSM7668963_NA_AAAGTGAGTTACTCAG-1	Contractile_VSMC	0.518824	0.572018	0.356061	0.0659213	0.108912			GSM7668963_NA_AAAGTGAGTTACTCAG-1	Contractile_VSMC	0.0550352
	46.663	8.9473	9.31202	9.76758	11.6371	10.6846	7.55619	7.96002	7.41474	8.83221	8.65768	16.4596	16.5797	14.5672	14.2126	13.0171	9.42511	9.99343	10.9149	11.3277	10.8093									GSM7668963_NA_AAAGTGATCTGGTGCG-1	Contractile_VSMC	0.488143	0.485888	0.259627	-0.0906126	-0.0617702			GSM7668963_NA_AAAGTGATCTGGTGCG-1	Contractile_VSMC	0.0235675
	53.1169	9.68883	9.86956	10.1069	12.0497	11.0813	8.078	7.98794	8.00327	9.52229	9.25674	17.0892	16.6559	15.3149	14.7482	13.8945	10.1504	10.8095	11.714	11.5305	10.9267									GSM7668963_NA_AACAAAGAGACGGGCT-1	Contractile_VSMC	0.504974	0.272135	0.00993317	-0.12414	0.0863859			GSM7668963_NA_AACAAAGAGACGGGCT-1	Contractile_VSMC	-0.00174876
	59.5711	10.1684	10.5003	10.5472	12.5632	11.2939	8.1268	8.51547	8.16376	9.60464	9.56383	17.4943	16.5779	15.7521	15.1373	14.4036	10.1529	11.503	12.2202	12.1565	11.0294									GSM7668963_NA_AACAAAGAGAGCTTTC-1	Contractile_VSMC	0.318907	0.553689	0.290753	-0.156497	0.107056			GSM7668963_NA_AACAAAGAGAGCTTTC-1	Contractile_VSMC	0.039098
	66.0266	10.5382	10.8179	10.96	12.7002	11.204	8.30503	8.70079	8.44599	9.80707	9.57515	17.6059	17.0465	16.0451	15.2302	14.9362	10.3083	11.3786	12.6502	13.108	11.3383									GSM7668963_NA_AACAAAGAGCTAGTTC-1	Contractile_VSMC	0.436002	0.472105	0.316265	0.250855	-0.261264			GSM7668963_NA_AACAAAGAGCTAGTTC-1	Contractile_VSMC	0.0411999
																														GSM7668963_NA_AACAAAGCAGAACGCA-1	Contractile_VSMC	0.881286	0.451814	0.185219	-0.0710592	-0.10975			GSM7668963_NA_AACAAAGCAGAACGCA-1	Contractile_VSMC	0.00161236
Figure 5G						Figure 5H						Figure 5I				Figure 5J														GSM7668963_NA_AACAAAGGTAACGGTG-1	Contractile_VSMC	0.318685	0.566059	0.310463	0.15387	0.0835558			GSM7668963_NA_AACAAAGGTAACGGTG-1	Contractile_VSMC	0.0267576
	Basal Glycolysis						Compensatory Glycolysis						Lactate levels in the MASMCs-Ang II				Relative Tfam mRNA levels in the MASMCs-Ang II			Relative Tfb1m mRNA levels in the MASMCs-Ang II			Relative Ogdh mRNA levels in the MASMCs-Ang II			Relative Pgc1α mRNA levels in the MASMCs-Ang II				GSM7668963_NA_AACAAAGGTCATTCCC-1	Contractile_VSMC	0.470164	0.495973	0.352214	-0.074953	-0.156113			GSM7668963_NA_AACAAAGGTCATTCCC-1	Contractile_VSMC	0.0312773
	Pdk4fl/fl +PBS	Pdk4SMKO +PBS	Pdk4fl/fl + Ang II	Pdk4SMKO + Ang II			Pdk4fl/fl +PBS	Pdk4SMKO +PBS	Pdk4fl/fl + Ang II	Pdk4SMKO + Ang II			Pdk4fl/fl	Pdk4SMKO			Pdk4fl/fl	Pdk4SMKO		Pdk4fl/fl	Pdk4SMKO		Pdk4fl/fl	Pdk4SMKO		Pdk4fl/fl	Pdk4SMKO			GSM7668963_NA_AACAAAGGTTGAGGAC-1	Contractile_VSMC	0.353127	0.530989	0.296213	0.250435	0.108181			GSM7668963_NA_AACAAAGGTTGAGGAC-1	Contractile_VSMC	0.0694771
	26.6953	22.4997	39.1168	28.907			34.3174	28.6715	47.3724	34.4868			1.21	0.42			0.85	3.62		0.8	2.94		1.24	3.33		0.94	3.02			GSM7668963_NA_AACAAAGTCATCACCC-1	Contractile_VSMC	0.0978169	0.297027	0.0454861	-0.166878	-0.242796			GSM7668963_NA_AACAAAGTCATCACCC-1	Contractile_VSMC	0.0399037
	25.7055	22.9664	36.6822	27.6081			33.6741	29.13	36.1081	35.6319			0.77	0.51			0.91	3.16		1.29	3.25		0.88	2.89		0.72	3.08			GSM7668963_NA_AACAAAGTCATTTGGG-1	Contractile_VSMC	0.597318	0.642697	0.390585	0.0717552	0.203585			GSM7668963_NA_AACAAAGTCATTTGGG-1	Contractile_VSMC	0.0388013
	26.7956	21.0973	34.4758	27.5656			34.5536	27.7074	41.5377	36.0773			0.83	0.46			1.2	3.05		0.8	2.98		0.92	3.51		1.23	2.31			GSM7668963_NA_AACAACCAGTCCTGTA-1	Contractile_VSMC	0.487596	0.538392	0.264342	0.00951388	0.00618644			GSM7668963_NA_AACAACCAGTCCTGTA-1	Contractile_VSMC	0.0126481
	30.4795	24.2909	35.9609	30.5702			38.2035	30.0492	43.4723	37.5913			0.85	0.39			0.9	2.98		1.09	2.39		1.11	2.39		1.15	2.56			GSM7668963_NA_AACAACCCACTATGTG-1	Contractile_VSMC	0.444494	0.483369	0.220928	0.114366	-0.0576022			GSM7668963_NA_AACAACCCACTATGTG-1	Contractile_VSMC	0.0369775
	29.4303	23.051	36.0817	30.7334			36.251	28.7226	43.7931	38.1062			1.19	0.52			0.98	3.24		1.07	1.98		0.88	2.78		0.9	2.16			GSM7668963_NA_AACAACCCAGGTTCCG-1	Contractile_VSMC	0.300517	0.491416	0.28849	-0.00210175	0.0302689			GSM7668963_NA_AACAACCCAGGTTCCG-1	Contractile_VSMC	0.0665186
													1.15	0.44			1.16	2.49		0.95	3.24		0.97	2.21		1.06	2.87			GSM7668963_NA_AACAACCTCATTTGGG-1	Fibroblast-like_VSMC	0.249383	0.478668	0.20077	0.113214	0.00168959			GSM7668963_NA_AACAACCTCATTTGGG-1	Fibroblast-like_VSMC	0.0722968
																														GSM7668963_NA_AACAACCTCCGCGGAT-1	Contractile_VSMC	1.02526	0.536819	0.286587	0.224108	-0.0977029			GSM7668963_NA_AACAACCTCCGCGGAT-1	Contractile_VSMC	0.0283966
Figure 5K													Figure 5L				Figure 5M													GSM7668963_NA_AACAAGACAATGTCAC-1	Contractile_VSMC	0.775686	0.633726	0.403794	0.440878	-0.0345196			GSM7668963_NA_AACAAGACAATGTCAC-1	Contractile_VSMC	0.0490088
	Relative Hif1α mRNA levels in the MASMCs-Ang II			Relative Slc2a1 mRNA levels in the MASMCs-Ang II			Relative Myc mRNA levels in the MASMCs-Ang II			Relative Pgk1 mRNA levels in the MASMCs-Ang II				LDH release in the MASMCs-Ang II				mtDNA/nDNA levels in the MASMCs-Ang II												GSM7668963_NA_AACAAGACACATGTTG-1	Contractile_VSMC	0.464117	0.478139	0.304796	-0.0543609	-0.0970274			GSM7668963_NA_AACAAGACACATGTTG-1	Contractile_VSMC	0.0515052
	Pdk4fl/fl	Pdk4SMKO		Pdk4fl/fl	Pdk4SMKO		Pdk4fl/fl	Pdk4SMKO		Pdk4fl/fl	Pdk4SMKO			Pdk4fl/fl	Pdk4SMKO			Pdk4fl/fl	Pdk4SMKO											GSM7668963_NA_AACAAGAGTAAGAACT-1	Contractile_VSMC	0.656215	0.597677	0.418048	0.192039	0.0086542			GSM7668963_NA_AACAAGAGTAAGAACT-1	Contractile_VSMC	0.0398964
	0.95	0.63		0.88	0.51		1.11	0.33		0.91	0.33			52.3	16.5			1.12	2.13											GSM7668963_NA_AACAAGAGTGAATTGA-1	Contractile_VSMC	0.446688	0.602383	0.445288	0.290453	-0.074239			GSM7668963_NA_AACAAGAGTGAATTGA-1	Contractile_VSMC	0.0624009
	0.81	0.29		1.21	0.41		0.81	0.53		0.89	0.39			61.5	14.5			0.97	1.96											GSM7668963_NA_AACAAGAGTTAATGAG-1	Contractile_VSMC	0.275414	0.562853	0.265721	-0.0356184	0.075525			GSM7668963_NA_AACAAGAGTTAATGAG-1	Contractile_VSMC	0.0776629
	1.1	0.36		0.85	0.45		0.95	0.59		1.15	0.37			43.6	10.2			1.07	2.57											GSM7668963_NA_AACAAGAGTTCTTGTT-1	Contractile_VSMC	0.528756	0.488757	0.261421	-0.0364502	-0.172664			GSM7668963_NA_AACAAGAGTTCTTGTT-1	Contractile_VSMC	0.0452892
	1	0.41		1.04	0.43		1.04	0.45		1.31	0.42			53.6	16.5			1.03	2.46											GSM7668963_NA_AACAAGATCTGGACTA-1	Contractile_VSMC	0.429099	0.548594	0.339713	-0.0256411	0.14114			GSM7668963_NA_AACAAGATCTGGACTA-1	Contractile_VSMC	0.0101765
	0.88	0.43		1.01	0.25		1.03	0.36		0.89	0.52			42.6	17.2			0.81	2.34											GSM7668963_NA_AACACACCAACCGTGC-1	Contractile_VSMC	0.414487	0.503808	0.269578	-0.230965	-0.0940888			GSM7668963_NA_AACACACCAACCGTGC-1	Contractile_VSMC	0.0278733
	1.26	0.39		1.01	0.34		1.06	0.28		0.85	0.62			66.1	13.4															GSM7668963_NA_AACACACCAAGCTGCC-1	Contractile_VSMC	0.223576	0.405268	0.178624	-0.215068	-0.121407			GSM7668963_NA_AACACACCAAGCTGCC-1	Contractile_VSMC	0.042383
																														GSM7668963_NA_AACACACCAATCTGCA-1	Contractile_VSMC	0.269592	0.536128	0.288701	0.205191	-0.0880464			GSM7668963_NA_AACACACCAATCTGCA-1	Contractile_VSMC	0.0641178
																														GSM7668963_NA_AACACACTCACCTGTC-1	Contractile_VSMC	0.312068	0.415104	0.233753	0.0907565	-0.149498			GSM7668963_NA_AACACACTCACCTGTC-1	Contractile_VSMC	0.0277989
Figure 5P						Figure 5Q						Figure 5R				Figure 5S														GSM7668963_NA_AACACACTCCTACGAA-1	Contractile_VSMC	0.383771	0.564881	0.368373	0.0246246	-0.0147998			GSM7668963_NA_AACACACTCCTACGAA-1	Contractile_VSMC	0.071543
	Ros levels in the Mouse Aortas						ROS levels in the Mouse Aortas						JC-1 radio in the Mouse Aortas				JC-1 radio in the MASMCs													GSM7668963_NA_AACACACTCTCCCAAC-1	Contractile_VSMC	0.43332	0.559168	0.313784	0.15105	0.134639			GSM7668963_NA_AACACACTCTCCCAAC-1	Contractile_VSMC	0.0528511
	Saline		Ang II				Saline		Ang II				Pdk4fl/fl	Pdk4SMKO			Vehicle		Ang II											GSM7668963_NA_AACAGGGCACGCTTAA-1	Contractile_VSMC	0.353428	0.487373	0.224682	0.122759	0.0388792			GSM7668963_NA_AACAGGGCACGCTTAA-1	Contractile_VSMC	0.0352708
	Pdk4fl/fl	Pdk4SMKO	Pdk4fl/fl	Pdk4SMKO			Pdk4fl/fl	Pdk4SMKO	Pdk4fl/fl	Pdk4SMKO			94.2	113.68			Pdk4fl/fl	Pdk4SMKO	Pdk4fl/fl	Pdk4SMKO										GSM7668963_NA_AACAGGGCACTGTGTA-1	Contractile_VSMC	0.421756	0.563961	0.302315	-0.117557	0.185961			GSM7668963_NA_AACAGGGCACTGTGTA-1	Contractile_VSMC	0.0423964
	0.9	0.99	6.81	6.01			1.08	0.99	10.22	6.06			90.66	172.43			62.51	148.45	36.55	107.67										GSM7668963_NA_AACAGGGGTGCCTGAC-1	Contractile_VSMC	0.532371	0.666667	0.414831	0.160724	0.0254716			GSM7668963_NA_AACAGGGGTGCCTGAC-1	Contractile_VSMC	0.0679316
	0.99	1.02	11.11	3.67			0.86	0.9	14.11	4.3			73.19	162.42			66.56	132.55	43.08	93.88										GSM7668963_NA_AACAGGGTCAAGTGGG-1	Contractile_VSMC	0.498171	0.491776	0.248631	0.0375327	0.0307402			GSM7668963_NA_AACAGGGTCAAGTGGG-1	Contractile_VSMC	0.0101365
	1.13	1.04	16.27	1.87			1.02	1.01	10.27	7.29			44.45	110.77			82.66	132.88	38.94	93.87										GSM7668963_NA_AACAGGGTCTTGATTC-1	Contractile_VSMC	0.344504	0.473618	0.288728	0.0291155	0.0232147			GSM7668963_NA_AACAGGGTCTTGATTC-1	Contractile_VSMC	0.0419488
	1.01	1.12	15.92	5.22			1.04	0.93	10.38	7.67			75.92	173.6			64.16	108.89	28.14	129.66										GSM7668963_NA_AACCAACAGTAGAATC-1	Contractile_VSMC	0.665815	0.594137	0.372914	0.102793	0.0776889			GSM7668963_NA_AACCAACAGTAGAATC-1	Contractile_VSMC	0.0579078
	0.91	0.98	13.13	10.1			1.1	0.96	13.33	5.62			44.76	106.2			56.81	176.37	45.05	101.21										GSM7668963_NA_AACCAACCACACACTA-1	Contractile_VSMC	0.361117	0.518678	0.320147	-0.0662098	-0.0883537			GSM7668963_NA_AACCAACCACACACTA-1	Contractile_VSMC	0.0482853
	1.06	1.03	7.63	8.29			0.9	1.03	13.91	8.35							61.09	158.2	31.2	83.44										GSM7668963_NA_AACCAACCATATTCGG-1	Contractile_VSMC	0.333155	0.484909	0.266119	0.0526686	-0.250203			GSM7668963_NA_AACCAACCATATTCGG-1	Contractile_VSMC	0.0582012
																														GSM7668963_NA_AACCAACGTGATAGTA-1	Contractile_VSMC	0.68034	0.351456	0.163188	-0.0555916	-0.308574			GSM7668963_NA_AACCAACGTGATAGTA-1	Contractile_VSMC	0.0106663
																														GSM7668963_NA_AACCAACTCAAGGACG-1	Contractile_VSMC	0.773428	0.599545	0.407579	0.141591	0.00972726			GSM7668963_NA_AACCAACTCAAGGACG-1	Contractile_VSMC	0.0238374
																														GSM7668963_NA_AACCAACTCGTTATCT-1	Contractile_VSMC	0.336783	0.571842	0.372189	0.0986861	-0.0848525			GSM7668963_NA_AACCAACTCGTTATCT-1	Contractile_VSMC	0.0749655
																														GSM7668963_NA_AACCACACACCCTCTA-1	Contractile_VSMC	0.737123	0.608593	0.377687	-0.0487002	0.0294841			GSM7668963_NA_AACCACACACCCTCTA-1	Contractile_VSMC	0.0542761
																														GSM7668963_NA_AACCACAGTGACTATC-1	Contractile_VSMC	0.301003	0.496561	0.26547	-0.0385862	-0.00489736			GSM7668963_NA_AACCACAGTGACTATC-1	Contractile_VSMC	0.0241769
																														GSM7668963_NA_AACCATGAGGTAGTAT-1	Contractile_VSMC	0.343916	0.486553	0.328387	0.18093	-0.044866			GSM7668963_NA_AACCATGAGGTAGTAT-1	Contractile_VSMC	0.0879268
																														GSM7668963_NA_AACCATGCAAGGTCTT-1	Contractile_VSMC	0.235962	0.42419	0.157533	-0.166704	0.0294302			GSM7668963_NA_AACCATGCAAGGTCTT-1	Contractile_VSMC	0.0273356
																														GSM7668963_NA_AACCATGCAGTTGGTT-1	Contractile_VSMC	0.691012	0.467197	0.294067	-0.117973	-0.0406231			GSM7668963_NA_AACCATGCAGTTGGTT-1	Contractile_VSMC	0.0473786
																														GSM7668963_NA_AACCATGTCTGTCGTC-1	Contractile_VSMC	0.376437	0.593078	0.304473	0.33674	0.120032			GSM7668963_NA_AACCATGTCTGTCGTC-1	Contractile_VSMC	0.0463908
																														GSM7668963_NA_AACCCAACAGACGCTC-1	Contractile_VSMC	0.377275	0.550306	0.296484	0.114964	-0.0718228			GSM7668963_NA_AACCCAACAGACGCTC-1	Contractile_VSMC	0.0532696
																														GSM7668963_NA_AACCCAAGTGGAACAC-1	Contractile_VSMC	0.437366	0.499952	0.232455	-0.0276965	0.0472414			GSM7668963_NA_AACCCAAGTGGAACAC-1	Contractile_VSMC	0.0446863
																														GSM7668963_NA_AACCCAATCTACTGAG-1	Contractile_VSMC	0.236613	0.394197	0.101427	-0.0381196	-0.0302267			GSM7668963_NA_AACCCAATCTACTGAG-1	Contractile_VSMC	0.0628639
																														GSM7668963_NA_AACCTGAGTACACGCC-1	Contractile_VSMC	0.365904	0.502112	0.256924	-0.0541297	-0.0853978			GSM7668963_NA_AACCTGAGTACACGCC-1	Contractile_VSMC	0.057613
																														GSM7668963_NA_AACCTGAGTACAGTTC-1	Contractile_VSMC	0.513389	0.539718	0.268549	0.014774	-0.0563907			GSM7668963_NA_AACCTGAGTACAGTTC-1	Contractile_VSMC	0.0827366
																														GSM7668963_NA_AACCTGAGTCAGATTC-1	Contractile_VSMC	0.535853	0.619501	0.410694	0.380045	0.144348			GSM7668963_NA_AACCTGAGTCAGATTC-1	Contractile_VSMC	0.0692201
																														GSM7668963_NA_AACCTGATCTCAACCC-1	Contractile_VSMC	0.547391	0.580836	0.373571	0.219375	-0.101293			GSM7668963_NA_AACCTGATCTCAACCC-1	Contractile_VSMC	0.0268404
																														GSM7668963_NA_AACCTTTAGAGTTGTA-1	Contractile_VSMC	0.593756	0.549537	0.306263	0.0535725	-0.00386927			GSM7668963_NA_AACCTTTAGAGTTGTA-1	Contractile_VSMC	0.062883
																														GSM7668963_NA_AACCTTTCAGTAGTTC-1	Contractile_VSMC	0.396947	0.516743	0.283939	0.138208	0.0103216			GSM7668963_NA_AACCTTTCAGTAGTTC-1	Contractile_VSMC	0.0411389
																														GSM7668963_NA_AACCTTTCATTGCCTC-1	Contractile_VSMC	0.274766	0.43719	0.234062	0.0986452	-0.183578			GSM7668963_NA_AACCTTTCATTGCCTC-1	Contractile_VSMC	0.0206608
																														GSM7668963_NA_AACCTTTGTGCTAGCC-1	Contractile_VSMC	0.234707	0.350876	0.232618	0.00746088	-0.252014			GSM7668963_NA_AACCTTTGTGCTAGCC-1	Contractile_VSMC	0.0183282
																														GSM7668963_NA_AACCTTTTCCTGGGAC-1	Contractile_VSMC	0.759652	0.305483	0.295238	-0.177954	-0.261481			GSM7668963_NA_AACCTTTTCCTGGGAC-1	Contractile_VSMC	-0.0289886
																														GSM7668963_NA_AACGAAAAGCAAATGT-1	Contractile_VSMC	0.559907	0.574909	0.338911	0.168935	-0.0441495			GSM7668963_NA_AACGAAAAGCAAATGT-1	Contractile_VSMC	0.0596455
																														GSM7668963_NA_AACGAAAGTAGCGTCC-1	Contractile_VSMC	0.754453	0.715029	0.461242	0.277473	0.0404159			GSM7668963_NA_AACGAAAGTAGCGTCC-1	Contractile_VSMC	0.0519782
																														GSM7668963_NA_AACGAAAGTAGTCGTT-1	Contractile_VSMC	0.43505	0.576129	0.357062	0.0554818	0.110191			GSM7668963_NA_AACGAAAGTAGTCGTT-1	Contractile_VSMC	0.0270053
																														GSM7668963_NA_AACGAAAGTTGTACGT-1	Contractile_VSMC	0.375921	0.530836	0.26986	0.0874248	-0.0730975			GSM7668963_NA_AACGAAAGTTGTACGT-1	Contractile_VSMC	0.0358574
																														GSM7668963_NA_AACGGGAAGATAGTCA-1	Contractile_VSMC	0.573353	0.503104	0.300327	0.216637	-0.0736034			GSM7668963_NA_AACGGGAAGATAGTCA-1	Contractile_VSMC	0.0709409
																														GSM7668963_NA_AACGGGACATTGCAAC-1	Contractile_VSMC	0.275035	0.502155	0.269945	0.0218156	0.0118511			GSM7668963_NA_AACGGGACATTGCAAC-1	Contractile_VSMC	0.0187627
																														GSM7668963_NA_AACGGGATCCATGATG-1	Contractile_VSMC	0.410535	0.488289	0.238131	0.227661	-0.00702195			GSM7668963_NA_AACGGGATCCATGATG-1	Contractile_VSMC	0.0470554
																														GSM7668963_NA_AACGTCAAGGATATGT-1	Contractile_VSMC	0.369292	0.562494	0.375351	0.104414	0.0280804			GSM7668963_NA_AACGTCAAGGATATGT-1	Contractile_VSMC	0.0894536
																														GSM7668963_NA_AACGTCAAGGGCATGT-1	Contractile_VSMC	0.513683	0.568819	0.304823	0.0891805	0.0981172			GSM7668963_NA_AACGTCAAGGGCATGT-1	Contractile_VSMC	0.0301863
																														GSM7668963_NA_AACGTCAGTAACACGG-1	Contractile_VSMC	0.255958	0.596939	0.38483	0.088148	0.00998431			GSM7668963_NA_AACGTCAGTAACACGG-1	Contractile_VSMC	0.0580335
																														GSM7668963_NA_AACGTCAGTCGGAACA-1	Contractile_VSMC	0.698965	0.566785	0.365328	0.0412682	0.00487358			GSM7668963_NA_AACGTCAGTCGGAACA-1	Contractile_VSMC	0.035585
																														GSM7668963_NA_AACGTCAGTGGGCTCT-1	Contractile_VSMC	0.347374	0.336514	0.0404136	-0.104772	-0.0589499			GSM7668963_NA_AACGTCAGTGGGCTCT-1	Contractile_VSMC	0.0072574
																														GSM7668963_NA_AACGTCATCCACAGCG-1	Contractile_VSMC	0.30378	0.427333	0.246821	-0.109943	0.0231126			GSM7668963_NA_AACGTCATCCACAGCG-1	Contractile_VSMC	0.00953262
																														GSM7668963_NA_AACGTCATCCCACAGG-1	Contractile_VSMC	0.421172	0.540716	0.321268	0.0570714	-0.133313			GSM7668963_NA_AACGTCATCCCACAGG-1	Contractile_VSMC	0.0787928
																														GSM7668963_NA_AACTTCTCATAGCTGT-1	Contractile_VSMC	0.507987	0.537005	0.290573	0.0662876	0.10609			GSM7668963_NA_AACTTCTCATAGCTGT-1	Contractile_VSMC	0.0557329
																														GSM7668963_NA_AACTTCTGTCGCACGT-1	Contractile_VSMC	0.402084	0.575117	0.352244	0.187193	0.119116			GSM7668963_NA_AACTTCTGTCGCACGT-1	Contractile_VSMC	0.0636743
																														GSM7668963_NA_AACTTCTGTGAGTAGC-1	Contractile_VSMC	0.402042	0.424649	0.201623	0.0111426	-0.101688			GSM7668963_NA_AACTTCTGTGAGTAGC-1	Contractile_VSMC	0.0521616
																														GSM7668963_NA_AACTTCTTCCATCAGA-1	Contractile_VSMC	0.321306	0.471832	0.310268	-0.058178	0.0616014			GSM7668963_NA_AACTTCTTCCATCAGA-1	Contractile_VSMC	0.0441922
																														GSM7668963_NA_AACTTCTTCGTTCTGC-1	Contractile_VSMC	0.148162	0.432855	0.203037	-0.0545047	-0.0124348			GSM7668963_NA_AACTTCTTCGTTCTGC-1	Contractile_VSMC	0.0637556
																														GSM7668963_NA_AAGAACAAGATACAGT-1	Contractile_VSMC	0.358539	0.486807	0.267398	-0.0777087	-0.0204471			GSM7668963_NA_AAGAACAAGATACAGT-1	Contractile_VSMC	0.0476022
																														GSM7668963_NA_AAGAACAAGCATGCGA-1	Contractile_VSMC	0.239338	0.518192	0.271313	0.0922305	-0.0409883			GSM7668963_NA_AAGAACAAGCATGCGA-1	Contractile_VSMC	0.0302596
																														GSM7668963_NA_AAGAACACAAGCAATA-1	Contractile_VSMC	0.572257	0.589113	0.390217	-0.20785	0.0237518			GSM7668963_NA_AAGAACACAAGCAATA-1	Contractile_VSMC	0.0424926
																														GSM7668963_NA_AAGAACACAGCCGTCA-1	Contractile_VSMC	0.613145	0.621503	0.374986	0.00644409	-0.11903			GSM7668963_NA_AAGAACACAGCCGTCA-1	Contractile_VSMC	0.0292171
																														GSM7668963_NA_AAGAACACATAGGCGA-1	Contractile_VSMC	0.562089	0.559297	0.270559	-0.0417078	0.0882673			GSM7668963_NA_AAGAACACATAGGCGA-1	Contractile_VSMC	0.0546361
																														GSM7668963_NA_AAGAACACATGAATAG-1	Contractile_VSMC	0.360585	0.447077	0.221583	0.0676904	-0.117482			GSM7668963_NA_AAGAACACATGAATAG-1	Contractile_VSMC	0.0544478
																														GSM7668963_NA_AAGAACAGTGTTTCTT-1	Contractile_VSMC	0.486265	0.285504	0.101414	0.145308	-0.369798			GSM7668963_NA_AAGAACAGTGTTTCTT-1	Contractile_VSMC	0.0429774
																														GSM7668963_NA_AAGAACATCCAACTAG-1	Contractile_VSMC	0.373203	0.535242	0.317215	0.177949	-0.0244111			GSM7668963_NA_AAGAACATCCAACTAG-1	Contractile_VSMC	0.0443232
																														GSM7668963_NA_AAGAACATCCCGTGAG-1	Contractile_VSMC	0.634862	0.726112	0.543082	0.225109	0.070178			GSM7668963_NA_AAGAACATCCCGTGAG-1	Contractile_VSMC	0.104884
																														GSM7668963_NA_AAGACAATCACCATAG-1	Contractile_VSMC	0.510602	0.596409	0.361199	-0.110382	-0.142787			GSM7668963_NA_AAGACAATCACCATAG-1	Contractile_VSMC	0.0146436
																														GSM7668963_NA_AAGACAATCGCTGTCT-1	Contractile_VSMC	0.419174	0.484421	0.202053	0.0939958	0.0533492			GSM7668963_NA_AAGACAATCGCTGTCT-1	Contractile_VSMC	0.0134054
																														GSM7668963_NA_AAGACTCCAGTCGCTG-1	Contractile_VSMC	0.434885	0.514965	0.265225	0.209683	-0.151463			GSM7668963_NA_AAGACTCCAGTCGCTG-1	Contractile_VSMC	0.0339848
																														GSM7668963_NA_AAGACTCTCCTTATGT-1	Contractile_VSMC	0.812519	0.589298	0.373479	0.0454887	0.0577861			GSM7668963_NA_AAGACTCTCCTTATGT-1	Contractile_VSMC	0.0182149
																														GSM7668963_NA_AAGACTCTCGCTCATC-1	Contractile_VSMC	0.570357	0.552194	0.46044	-0.125436	-0.0242255			GSM7668963_NA_AAGACTCTCGCTCATC-1	Contractile_VSMC	0.0701167
																														GSM7668963_NA_AAGATAGAGATAGCTA-1	Contractile_VSMC	0.223511	0.46249	0.293089	0.159221	-0.203936			GSM7668963_NA_AAGATAGAGATAGCTA-1	Contractile_VSMC	0.0665052
																														GSM7668963_NA_AAGATAGCACTATCGA-1	Contractile_VSMC	0.366077	0.508722	0.265627	0.103499	-0.1606			GSM7668963_NA_AAGATAGCACTATCGA-1	Contractile_VSMC	0.0250549
																														GSM7668963_NA_AAGATAGGTTAGAAGT-1	Contractile_VSMC	0.4649	0.516897	0.304472	-0.0360997	-0.000947671			GSM7668963_NA_AAGATAGGTTAGAAGT-1	Contractile_VSMC	0.0751708
																														GSM7668963_NA_AAGATAGTCATCTCTA-1	Contractile_VSMC	0.199892	0.494655	0.267275	0.0467047	-0.157012			GSM7668963_NA_AAGATAGTCATCTCTA-1	Contractile_VSMC	0.0314559
																														GSM7668963_NA_AAGCATCTCGTTCATT-1	Contractile_VSMC	0.437579	0.438794	0.180229	0.0609386	-0.2152			GSM7668963_NA_AAGCATCTCGTTCATT-1	Contractile_VSMC	0.0543586
																														GSM7668963_NA_AAGCATCTCTGAGATC-1	Contractile_VSMC	0.480267	0.565082	0.308053	-0.0446439	0.053359			GSM7668963_NA_AAGCATCTCTGAGATC-1	Contractile_VSMC	0.0736646
																														GSM7668963_NA_AAGCCATAGGCAGCTA-1	Contractile_VSMC	0.404673	0.531747	0.277649	0.0500188	0.138019			GSM7668963_NA_AAGCCATAGGCAGCTA-1	Contractile_VSMC	0.0501762
																														GSM7668963_NA_AAGCCATGTAATGTGA-1	Contractile_VSMC	0.406777	0.482585	0.365307	0.166177	-0.102209			GSM7668963_NA_AAGCCATGTAATGTGA-1	Contractile_VSMC	0.0215801
																														GSM7668963_NA_AAGCCATGTCGAAACG-1	Contractile_VSMC	0.174082	0.459834	0.238302	-0.0274903	-0.0109612			GSM7668963_NA_AAGCCATGTCGAAACG-1	Contractile_VSMC	0.0520757
																														GSM7668963_NA_AAGCCATGTTCCCAAA-1	Contractile_VSMC	0.104816	0.373798	0.147895	0.0477007	-0.156959			GSM7668963_NA_AAGCCATGTTCCCAAA-1	Contractile_VSMC	0.0382207
																														GSM7668963_NA_AAGCGAGAGCGATCGA-1	Contractile_VSMC	0.493182	0.553609	0.304998	0.285758	0.0987508			GSM7668963_NA_AAGCGAGAGCGATCGA-1	Contractile_VSMC	0.0406696
																														GSM7668963_NA_AAGCGAGAGGCTTAGG-1	Contractile_VSMC	0.292908	0.409486	0.153209	-0.0268958	-0.120346			GSM7668963_NA_AAGCGAGAGGCTTAGG-1	Contractile_VSMC	0.0390078
																														GSM7668963_NA_AAGCGAGAGTGGAATT-1	Contractile_VSMC	0.537614	0.601284	0.357729	0.0640667	0.153707			GSM7668963_NA_AAGCGAGAGTGGAATT-1	Contractile_VSMC	0.0748195
																														GSM7668963_NA_AAGCGAGCATGACGGA-1	Contractile_VSMC	0.310973	0.539534	0.278043	-0.0705101	-0.00944408			GSM7668963_NA_AAGCGAGCATGACGGA-1	Contractile_VSMC	0.0567506
																														GSM7668963_NA_AAGCGAGCATTGAGCT-1	Contractile_VSMC	0.298843	0.426543	0.208329	-0.228156	-0.0530139			GSM7668963_NA_AAGCGAGCATTGAGCT-1	Contractile_VSMC	0.0476249
																														GSM7668963_NA_AAGCGAGTCAGTCTTT-1	Contractile_VSMC	0.574502	0.623137	0.388755	0.129138	0.0921095			GSM7668963_NA_AAGCGAGTCAGTCTTT-1	Contractile_VSMC	0.046322
																														GSM7668963_NA_AAGCGAGTCGTGGTAT-1	Contractile_VSMC	0.635713	0.575814	0.344032	0.367992	0.00750642			GSM7668963_NA_AAGCGAGTCGTGGTAT-1	Contractile_VSMC	0.0458171
																														GSM7668963_NA_AAGCGAGTCTTGGTGA-1	Contractile_VSMC	0.220833	0.52166	0.146099	0.0914087	-0.0306577			GSM7668963_NA_AAGCGAGTCTTGGTGA-1	Contractile_VSMC	0.0299852
																														GSM7668963_NA_AAGCGTTCACGTACTA-1	Contractile_VSMC	0.908764	0.795365	0.624765	0.440728	0.147253			GSM7668963_NA_AAGCGTTCACGTACTA-1	Contractile_VSMC	0.0665638
																														GSM7668963_NA_AAGCGTTCATTCGATG-1	Contractile_VSMC	0.360402	0.485193	0.286123	0.0288002	-0.208633			GSM7668963_NA_AAGCGTTCATTCGATG-1	Contractile_VSMC	0.0498331
																														GSM7668963_NA_AAGCGTTGTACAGCGA-1	Contractile_VSMC	0.453951	0.639509	0.404513	0.258612	0.206486			GSM7668963_NA_AAGCGTTGTACAGCGA-1	Contractile_VSMC	0.0499803
																														GSM7668963_NA_AAGCGTTGTGATTAGA-1	Contractile_VSMC	0.556018	0.60552	0.326669	0.443795	0.0968238			GSM7668963_NA_AAGCGTTGTGATTAGA-1	Contractile_VSMC	0.0642339
																														GSM7668963_NA_AAGCGTTTCACCCATC-1	Contractile_VSMC	0.0983947	0.487823	0.325298	-0.297475	0.0702513			GSM7668963_NA_AAGCGTTTCACCCATC-1	Contractile_VSMC	0.042215
																														GSM7668963_NA_AAGGAATAGCTCGCAC-1	Contractile_VSMC	0.890321	0.396742	0.274115	-0.242761	-0.348525			GSM7668963_NA_AAGGAATAGCTCGCAC-1	Contractile_VSMC	0.0335779
																														GSM7668963_NA_AAGGAATAGTGTTGTC-1	Contractile_VSMC	0.45284	0.509359	0.295614	0.142429	-0.239595			GSM7668963_NA_AAGGAATAGTGTTGTC-1	Contractile_VSMC	0.0270156
																														GSM7668963_NA_AAGGAATCAGCACAAG-1	Contractile_VSMC	0.345352	0.461863	0.293753	-0.0421271	0.0193898			GSM7668963_NA_AAGGAATCAGCACAAG-1	Contractile_VSMC	0.0309053
																														GSM7668963_NA_AAGGAATGTTCCACAA-1	Contractile_VSMC	0.452041	0.550834	0.334235	-0.0528882	0.0760097			GSM7668963_NA_AAGGAATGTTCCACAA-1	Contractile_VSMC	0.0556501
																														GSM7668963_NA_AAGGAATTCTAGAGCT-1	Contractile_VSMC	0.719187	0.693909	0.525114	0.0319112	0.187374			GSM7668963_NA_AAGGAATTCTAGAGCT-1	Contractile_VSMC	0.0431421
																														GSM7668963_NA_AAGGTAAAGCGGGTAT-1	Contractile_VSMC	0.44513	0.586819	0.361372	-0.18325	0.0818125			GSM7668963_NA_AAGGTAAAGCGGGTAT-1	Contractile_VSMC	0.0333434
																														GSM7668963_NA_AAGGTAAAGCTACTAC-1	Contractile_VSMC	0.233949	0.450276	0.211996	-0.0339425	-0.0660397			GSM7668963_NA_AAGGTAAAGCTACTAC-1	Contractile_VSMC	0.0340156
																														GSM7668963_NA_AAGGTAAAGGTCCCTG-1	Contractile_VSMC	0.402859	0.526096	0.257473	0.0305679	-0.0381801			GSM7668963_NA_AAGGTAAAGGTCCCTG-1	Contractile_VSMC	0.0488151
																														GSM7668963_NA_AAGGTAAAGGTGAGAA-1	Contractile_VSMC	0.366871	0.545985	0.295191	0.246805	-0.116523			GSM7668963_NA_AAGGTAAAGGTGAGAA-1	Contractile_VSMC	0.0520609
																														GSM7668963_NA_AAGGTAACAAATCAGA-1	Contractile_VSMC	0.81766	0.747107	0.530822	0.232362	0.212578			GSM7668963_NA_AAGGTAACAAATCAGA-1	Contractile_VSMC	0.0194429
																														GSM7668963_NA_AAGGTAACAAGTTCGT-1	Contractile_VSMC	0.626803	0.658969	0.45924	0.357763	0.118405			GSM7668963_NA_AAGGTAACAAGTTCGT-1	Contractile_VSMC	0.0852146
																														GSM7668963_NA_AAGGTAATCAGGAGAC-1	Contractile_VSMC	0.54591	0.558519	0.308007	0.260982	0.0604171			GSM7668963_NA_AAGGTAATCAGGAGAC-1	Contractile_VSMC	0.0575397
																														GSM7668963_NA_AAGGTAATCCAAACCA-1	Contractile_VSMC	0.351344	0.460304	0.155308	-0.158286	-0.0928417			GSM7668963_NA_AAGGTAATCCAAACCA-1	Contractile_VSMC	0.0614074
																														GSM7668963_NA_AAGTACCAGGCGTCCT-1	Contractile_VSMC	0.533696	0.530941	0.278078	0.222364	-0.158455			GSM7668963_NA_AAGTACCAGGCGTCCT-1	Contractile_VSMC	0.0721177
																														GSM7668963_NA_AAGTACCCAAGACCGA-1	Contractile_VSMC	0.248717	0.386827	0.225092	0.0129754	-0.257248			GSM7668963_NA_AAGTACCCAAGACCGA-1	Contractile_VSMC	0.033562
																														GSM7668963_NA_AAGTACCTCAGACCGC-1	Contractile_VSMC	0.337137	0.560737	0.330695	0.147141	-0.176006			GSM7668963_NA_AAGTACCTCAGACCGC-1	Contractile_VSMC	0.0414969
																														GSM7668963_NA_AAGTACCTCTTCTCAA-1	Contractile_VSMC	0.479728	0.597734	0.398538	-0.0147572	-0.0983251			GSM7668963_NA_AAGTACCTCTTCTCAA-1	Contractile_VSMC	0.0404739
																														GSM7668963_NA_AAGTCGTAGAAATCCA-1	Contractile_VSMC	0.495455	0.611369	0.394979	0.110479	0.051061			GSM7668963_NA_AAGTCGTAGAAATCCA-1	Contractile_VSMC	0.0471976
																														GSM7668963_NA_AAGTCGTCAACTGTGT-1	Contractile_VSMC	0.800329	0.711973	0.464223	0.198751	-0.120275			GSM7668963_NA_AAGTCGTCAACTGTGT-1	Contractile_VSMC	0.0374496
																														GSM7668963_NA_AAGTCGTTCTTCTAAC-1	Contractile_VSMC	0.693414	0.564291	0.442729	0.0970364	0.0097945			GSM7668963_NA_AAGTCGTTCTTCTAAC-1	Contractile_VSMC	0.0576455
																														GSM7668963_NA_AAGTGAAGTATCACGT-1	Contractile_VSMC	0.665895	0.524888	0.30481	0.0376716	0.0077923			GSM7668963_NA_AAGTGAAGTATCACGT-1	Contractile_VSMC	0.0475041
																														GSM7668963_NA_AAGTGAAGTTCCTACC-1	Contractile_VSMC	0.326374	0.48376	0.24844	0.0560047	-0.149462			GSM7668963_NA_AAGTGAAGTTCCTACC-1	Contractile_VSMC	0.0395007
																														GSM7668963_NA_AAGTGAATCATCAGTG-1	Contractile_VSMC	0.475826	0.529204	0.334652	0.0261334	0.0285882			GSM7668963_NA_AAGTGAATCATCAGTG-1	Contractile_VSMC	0.041015
																														GSM7668963_NA_AAGTGAATCCTTCTAA-1	Contractile_VSMC	0.596289	0.565172	0.348992	0.044424	0.216653			GSM7668963_NA_AAGTGAATCCTTCTAA-1	Contractile_VSMC	0.0360045
																														GSM7668963_NA_AAGTTCGAGAATACAC-1	Contractile_VSMC	0.378198	0.47693	0.262715	0.0652841	-0.0492509			GSM7668963_NA_AAGTTCGAGAATACAC-1	Contractile_VSMC	0.0279413
																														GSM7668963_NA_AAGTTCGAGCAGCACA-1	Contractile_VSMC	0.557812	0.48099	0.218921	0.0729566	-0.103177			GSM7668963_NA_AAGTTCGAGCAGCACA-1	Contractile_VSMC	0.0123674
																														GSM7668963_NA_AAGTTCGAGGGTCTTT-1	Contractile_VSMC	0.588185	0.636333	0.412557	0.0859679	0.212928			GSM7668963_NA_AAGTTCGAGGGTCTTT-1	Contractile_VSMC	0.0314133
																														GSM7668963_NA_AAGTTCGGTCACTGAT-1	Contractile_VSMC	0.619337	0.491944	0.219589	0.0919774	-0.0154633			GSM7668963_NA_AAGTTCGGTCACTGAT-1	Contractile_VSMC	0.0422329
																														GSM7668963_NA_AAGTTCGTCAGCCTCT-1	Contractile_VSMC	0.842321	0.489128	0.200701	0.0540541	0.0043342			GSM7668963_NA_AAGTTCGTCAGCCTCT-1	Contractile_VSMC	0.0198738
																														GSM7668963_NA_AATAGAGAGGCTGAAC-1	Contractile_VSMC	0.367096	0.556799	0.323627	0.0518146	-0.103237			GSM7668963_NA_AATAGAGAGGCTGAAC-1	Contractile_VSMC	0.052094
																														GSM7668963_NA_AATAGAGAGGGACCAT-1	Contractile_VSMC	0.496204	0.559244	0.27374	0.0878859	-0.0135668			GSM7668963_NA_AATAGAGAGGGACCAT-1	Contractile_VSMC	0.0375542
																														GSM7668963_NA_AATAGAGCACATGTTG-1	Contractile_VSMC	0.598216	0.562078	0.279943	-0.0679493	-0.0437158			GSM7668963_NA_AATAGAGCACATGTTG-1	Contractile_VSMC	0.0675828
																														GSM7668963_NA_AATAGAGCATTGCTTT-1	Contractile_VSMC	0.391244	0.402456	0.135784	-0.136222	-0.155464			GSM7668963_NA_AATAGAGCATTGCTTT-1	Contractile_VSMC	0.0382122
																														GSM7668963_NA_AATCACGCAAGGCTTT-1	Contractile_VSMC	0.56575	0.564045	0.283333	-0.0305384	0.0195732			GSM7668963_NA_AATCACGCAAGGCTTT-1	Contractile_VSMC	0.0784195
																														GSM7668963_NA_AATCACGGTGCGACAA-1	Contractile_VSMC	0.623968	0.639834	0.400973	0.139511	0.108072			GSM7668963_NA_AATCACGGTGCGACAA-1	Contractile_VSMC	0.0703198
																														GSM7668963_NA_AATCGACCATCACAGT-1	Contractile_VSMC	0.37833	0.491766	0.239017	-0.0366383	0.00366514			GSM7668963_NA_AATCGACCATCACAGT-1	Contractile_VSMC	0.0666838
																														GSM7668963_NA_AATCGACTCATTCGGA-1	Contractile_VSMC	0.368856	0.563501	0.312171	0.122096	-0.0176338			GSM7668963_NA_AATCGACTCATTCGGA-1	Contractile_VSMC	0.040226
																														GSM7668963_NA_AATCGACTCATTTCGT-1	Contractile_VSMC	0.425412	0.435476	0.181988	-0.12069	0.00801774			GSM7668963_NA_AATCGACTCATTTCGT-1	Contractile_VSMC	0.0590141
																														GSM7668963_NA_AATCGTGAGGTACTGG-1	Contractile_VSMC	0.247303	0.547153	0.286914	0.174793	0.000708095			GSM7668963_NA_AATCGTGAGGTACTGG-1	Contractile_VSMC	0.0593904
																														GSM7668963_NA_AATCGTGGTCGTGCCA-1	Contractile_VSMC	0.473678	0.560416	0.367958	0.140058	-0.0834871			GSM7668963_NA_AATCGTGGTCGTGCCA-1	Contractile_VSMC	0.0382163
																														GSM7668963_NA_AATCGTGGTGGACTAG-1	Contractile_VSMC	0.307113	0.532224	0.325113	0.186362	0.140212			GSM7668963_NA_AATCGTGGTGGACTAG-1	Contractile_VSMC	0.0222687
																														GSM7668963_NA_AATCGTGTCGACCTAA-1	Contractile_VSMC	0.930475	0.748715	0.422551	0.249234	0.43443			GSM7668963_NA_AATCGTGTCGACCTAA-1	Contractile_VSMC	0.0594904
																														GSM7668963_NA_AATGAAGAGCCTTTCC-1	Contractile_VSMC	0.473815	0.530424	0.308801	0.0335647	0.0847943			GSM7668963_NA_AATGAAGAGCCTTTCC-1	Contractile_VSMC	0.0520546
																														GSM7668963_NA_AATGAAGAGGGTGAAA-1	Contractile_VSMC	0.589301	0.442013	0.256742	0.176782	-0.139095			GSM7668963_NA_AATGAAGAGGGTGAAA-1	Contractile_VSMC	0.0497145
																														GSM7668963_NA_AATGAAGGTAAGATAC-1	Contractile_VSMC	0.591923	0.589351	0.35318	0.102699	-0.0375961			GSM7668963_NA_AATGAAGGTAAGATAC-1	Contractile_VSMC	0.0750826
																														GSM7668963_NA_AATGAAGGTCTGCAAT-1	Contractile_VSMC	0.426754	0.557391	0.333836	0.107341	0.0705111			GSM7668963_NA_AATGAAGGTCTGCAAT-1	Contractile_VSMC	0.0809906
																														GSM7668963_NA_AATGAAGGTGGGTCAA-1	Contractile_VSMC	0.4434	0.517487	0.311707	-0.00741408	0.088052			GSM7668963_NA_AATGAAGGTGGGTCAA-1	Contractile_VSMC	0.0642156
																														GSM7668963_NA_AATGACCAGTGTTCAC-1	Contractile_VSMC	0.484907	0.459386	0.124673	-0.0454952	0.112123			GSM7668963_NA_AATGACCAGTGTTCAC-1	Contractile_VSMC	0.0273356
																														GSM7668963_NA_AATGACCCAAAGGCGT-1	Contractile_VSMC	0.737631	0.518945	0.372565	-0.063821	0.126796			GSM7668963_NA_AATGACCCAAAGGCGT-1	Contractile_VSMC	0.0190011
																														GSM7668963_NA_AATGACCCAGAACCGA-1	Contractile_VSMC	0.269465	0.501969	0.275006	0.253674	-0.0315138			GSM7668963_NA_AATGACCCAGAACCGA-1	Contractile_VSMC	0.0613387
																														GSM7668963_NA_AATGACCCAGCCTACG-1	Contractile_VSMC	0.63518	0.617965	0.387534	0.108561	0.149057			GSM7668963_NA_AATGACCCAGCCTACG-1	Contractile_VSMC	0.0390344
																														GSM7668963_NA_AATGCCAAGGAGTATT-1	Contractile_VSMC	0.44347	0.597284	0.348347	0.227038	0.0198484			GSM7668963_NA_AATGCCAAGGAGTATT-1	Contractile_VSMC	0.0699008
																														GSM7668963_NA_AATGCCAAGTCTGCGC-1	Contractile_VSMC	0.270089	0.442321	0.236684	0.236159	-0.0142299			GSM7668963_NA_AATGCCAAGTCTGCGC-1	Contractile_VSMC	0.0354652
																														GSM7668963_NA_AATGCCATCAAGAGTA-1	Contractile_VSMC	0.868745	0.375164	0.144733	-0.0750819	-0.0286546			GSM7668963_NA_AATGCCATCAAGAGTA-1	Contractile_VSMC	0.0298944
																														GSM7668963_NA_AATGGAAAGAAACTGT-1	Contractile_VSMC	0.619573	0.686196	0.412502	0.104883	0.335652			GSM7668963_NA_AATGGAAAGAAACTGT-1	Contractile_VSMC	0.0766168
																														GSM7668963_NA_AATGGAAAGAGCAGAA-1	Contractile_VSMC	0.549193	0.580232	0.394821	0.00832301	0.096927			GSM7668963_NA_AATGGAAAGAGCAGAA-1	Contractile_VSMC	0.0646934
																														GSM7668963_NA_AATGGAAGTTTACTGG-1	Contractile_VSMC	0.34461	0.513665	0.273183	0.221608	0.152579			GSM7668963_NA_AATGGAAGTTTACTGG-1	Contractile_VSMC	0.0306488
																														GSM7668963_NA_AATGGCTAGTACAGAT-1	Contractile_VSMC	0.393957	0.530695	0.320518	0.143044	-0.00758444			GSM7668963_NA_AATGGCTAGTACAGAT-1	Contractile_VSMC	0.0284388
																														GSM7668963_NA_AATGGCTCAACCTATG-1	Contractile_VSMC	0.330426	0.394224	0.198562	-0.262208	-0.180242			GSM7668963_NA_AATGGCTCAACCTATG-1	Contractile_VSMC	0.0278674
																														GSM7668963_NA_AATGGCTCACACGTGC-1	Contractile_VSMC	0.641083	0.591807	0.36918	-0.101256	0.00694964			GSM7668963_NA_AATGGCTCACACGTGC-1	Contractile_VSMC	0.0370419
																														GSM7668963_NA_AATGGCTGTTCAGTAC-1	Contractile_VSMC	0.587316	0.521209	0.325438	0.017744	0.0939985			GSM7668963_NA_AATGGCTGTTCAGTAC-1	Contractile_VSMC	0.0695144
																														GSM7668963_NA_AATGGCTGTTGGACCC-1	Contractile_VSMC	0.803109	0.726086	0.461196	0.0954932	0.270174			GSM7668963_NA_AATGGCTGTTGGACCC-1	Contractile_VSMC	0.0320262
																														GSM7668963_NA_AATGGCTGTTTCTTAC-1	Contractile_VSMC	0.397885	0.500025	0.313541	-0.0208714	-0.0388995			GSM7668963_NA_AATGGCTGTTTCTTAC-1	Contractile_VSMC	0.0584331
																														GSM7668963_NA_AATGGCTTCGACCCAG-1	Contractile_VSMC	0.429972	0.560307	0.399397	0.125112	0.0696357			GSM7668963_NA_AATGGCTTCGACCCAG-1	Contractile_VSMC	0.0540348
																														GSM7668963_NA_AATGGCTTCGGCACTG-1	Contractile_VSMC	0.203844	0.569697	0.294989	-0.0604818	0.104652			GSM7668963_NA_AATGGCTTCGGCACTG-1	Contractile_VSMC	0.0856606
																														GSM7668963_NA_AATGGCTTCTGTGCTC-1	Contractile_VSMC	0.431757	0.524437	0.316488	0.0548931	0.0120029			GSM7668963_NA_AATGGCTTCTGTGCTC-1	Contractile_VSMC	0.0254429
																														GSM7668963_NA_AATTCCTCAACTGAAA-1	Contractile_VSMC	0.160688	0.392133	0.113724	-0.0161097	-0.108735			GSM7668963_NA_AATTCCTCAACTGAAA-1	Contractile_VSMC	0.0299995
																														GSM7668963_NA_AATTCCTCAATTGCAC-1	Contractile_VSMC	0.304437	0.49517	0.298039	-0.114045	-0.103052			GSM7668963_NA_AATTCCTCAATTGCAC-1	Contractile_VSMC	0.0489912
																														GSM7668963_NA_AATTCCTCATGACGTT-1	Contractile_VSMC	0.431893	0.561804	0.376816	0.19859	-0.193792			GSM7668963_NA_AATTCCTCATGACGTT-1	Contractile_VSMC	0.0732383
																														GSM7668963_NA_AATTCCTGTCGCGTCA-1	Contractile_VSMC	0.387521	0.458743	0.29447	-0.193342	-0.152228			GSM7668963_NA_AATTCCTGTCGCGTCA-1	Contractile_VSMC	0.0206382
																														GSM7668963_NA_AATTCCTTCCCGTAAA-1	Contractile_VSMC	0.565565	0.591963	0.294288	0.0337479	0.19211			GSM7668963_NA_AATTCCTTCCCGTAAA-1	Contractile_VSMC	0.0424038
																														GSM7668963_NA_AATTTCCCAGCATGCC-1	Contractile_VSMC	0.763796	0.729083	0.560927	-0.0406635	0.142901			GSM7668963_NA_AATTTCCCAGCATGCC-1	Contractile_VSMC	0.0694921
																														GSM7668963_NA_AATTTCCCATAAGCAA-1	Contractile_VSMC	0.12801	0.405236	0.14166	0.17024	-0.0552092			GSM7668963_NA_AATTTCCCATAAGCAA-1	Contractile_VSMC	0.0835685
																														GSM7668963_NA_AATTTCCGTAGTCGGA-1	Contractile_VSMC	0.471497	0.492984	0.297213	-0.233394	0.103978			GSM7668963_NA_AATTTCCGTAGTCGGA-1	Contractile_VSMC	0.0545317
																														GSM7668963_NA_AATTTCCTCTCGTGGG-1	Contractile_VSMC	0.55106	0.557786	0.323359	0.199231	0.0603044			GSM7668963_NA_AATTTCCTCTCGTGGG-1	Contractile_VSMC	0.0394353
																														GSM7668963_NA_AATTTCCTCTTCGTGC-1	Contractile_VSMC	0.494771	0.520083	0.348868	-0.0278796	-0.214819			GSM7668963_NA_AATTTCCTCTTCGTGC-1	Contractile_VSMC	0.069335
																														GSM7668963_NA_ACAAAGAAGCCAAGGT-1	Contractile_VSMC	0.718505	0.553626	0.319041	0.0455204	-0.0256641			GSM7668963_NA_ACAAAGAAGCCAAGGT-1	Contractile_VSMC	0.0109453
																														GSM7668963_NA_ACAAAGAAGGTTATAG-1	Contractile_VSMC	0.296324	0.549193	0.294126	0.194146	0.0874863			GSM7668963_NA_ACAAAGAAGGTTATAG-1	Contractile_VSMC	0.0597238
																														GSM7668963_NA_ACAAAGACATACGCAT-1	Contractile_VSMC	0.516751	0.577122	0.31287	0.292314	0.154485			GSM7668963_NA_ACAAAGACATACGCAT-1	Contractile_VSMC	0.0396352
																														GSM7668963_NA_ACAAAGACATTCACCC-1	Contractile_VSMC	0.515086	0.511838	0.300282	0.094316	-0.0787631			GSM7668963_NA_ACAAAGACATTCACCC-1	Contractile_VSMC	0.0492135
																														GSM7668963_NA_ACAAAGAGTATCCTCC-1	Contractile_VSMC	0.524922	0.52668	0.285959	0.18294	0.160966			GSM7668963_NA_ACAAAGAGTATCCTCC-1	Contractile_VSMC	0.0667552
																														GSM7668963_NA_ACAAAGAGTTTGGAGG-1	Contractile_VSMC	0.869256	0.799776	0.592556	0.230772	0.38234			GSM7668963_NA_ACAAAGAGTTTGGAGG-1	Contractile_VSMC	0.063446
																														GSM7668963_NA_ACAAAGATCCCACAGG-1	Contractile_VSMC	0.471943	0.474026	0.245402	0.0320395	-0.154829			GSM7668963_NA_ACAAAGATCCCACAGG-1	Contractile_VSMC	0.0272562
																														GSM7668963_NA_ACAACCACATTAAGCC-1	Contractile_VSMC	0.757005	0.67267	0.504466	0.0809655	0.165129			GSM7668963_NA_ACAACCACATTAAGCC-1	Contractile_VSMC	0.0416622
																														GSM7668963_NA_ACAACCAGTCTCCCTA-1	Contractile_VSMC	0.34784	0.41245	0.205491	-0.0506707	-0.0597512			GSM7668963_NA_ACAACCAGTCTCCCTA-1	Contractile_VSMC	0.00354469
																														GSM7668963_NA_ACAAGCTAGACTTAAG-1	Contractile_VSMC	0.691238	0.607675	0.447365	-0.0443778	0.157734			GSM7668963_NA_ACAAGCTAGACTTAAG-1	Contractile_VSMC	0.0482274
																														GSM7668963_NA_ACAAGCTCATCCTATT-1	Contractile_VSMC	0.384224	0.371726	0.204495	-0.243417	-0.124325			GSM7668963_NA_ACAAGCTCATCCTATT-1	Contractile_VSMC	0.0446301
																														GSM7668963_NA_ACAAGCTGTCCTCCTA-1	Contractile_VSMC	0.511567	0.611393	0.352374	0.11363	0.110928			GSM7668963_NA_ACAAGCTGTCCTCCTA-1	Contractile_VSMC	0.0444618
																														GSM7668963_NA_ACAAGCTGTGATCATC-1	Contractile_VSMC	0.618841	0.641857	0.352782	0.325223	0.278766			GSM7668963_NA_ACAAGCTGTGATCATC-1	Contractile_VSMC	0.0618289
																														GSM7668963_NA_ACAAGCTTCGACGCGT-1	Contractile_VSMC	0.413735	0.486459	0.227829	0.0466013	-0.0289671			GSM7668963_NA_ACAAGCTTCGACGCGT-1	Contractile_VSMC	0.0442878
																														GSM7668963_NA_ACACAGTAGTGAGCCA-1	Contractile_VSMC	0.457102	0.523839	0.333718	-0.105652	-0.193591			GSM7668963_NA_ACACAGTAGTGAGCCA-1	Contractile_VSMC	0.015638
																														GSM7668963_NA_ACACCAAAGCTCTATG-1	Contractile_VSMC	0.511739	0.559934	0.329289	0.00825805	0.051648			GSM7668963_NA_ACACCAAAGCTCTATG-1	Contractile_VSMC	0.032082
																														GSM7668963_NA_ACACCAAAGTCGTTAC-1	Contractile_VSMC	0.476864	0.570476	0.329435	0.248341	0.0443473			GSM7668963_NA_ACACCAAAGTCGTTAC-1	Contractile_VSMC	0.0526242
																														GSM7668963_NA_ACACGCGAGGATGCGT-1	Contractile_VSMC	0.7953	0.656497	0.361881	0.189549	0.0596829			GSM7668963_NA_ACACGCGAGGATGCGT-1	Contractile_VSMC	0.0570772
																														GSM7668963_NA_ACACGCGAGGTAGACC-1	Contractile_VSMC	0.484922	0.545403	0.310979	-0.0524335	-0.145279			GSM7668963_NA_ACACGCGAGGTAGACC-1	Contractile_VSMC	0.0773787
																														GSM7668963_NA_ACACGCGTCAAGATAG-1	Contractile_VSMC	0.43966	0.623207	0.350222	0.21569	0.129054			GSM7668963_NA_ACACGCGTCAAGATAG-1	Contractile_VSMC	0.0359327
																														GSM7668963_NA_ACACGCGTCAAGTCGT-1	Contractile_VSMC	0.354727	0.43802	0.26625	0.140208	-0.141756			GSM7668963_NA_ACACGCGTCAAGTCGT-1	Contractile_VSMC	-0.00039781
																														GSM7668963_NA_ACACGCGTCATCTATC-1	Contractile_VSMC	0.582397	0.602145	0.324917	0.0329809	0.136979			GSM7668963_NA_ACACGCGTCATCTATC-1	Contractile_VSMC	0.0381087
																														GSM7668963_NA_ACACGCGTCCATTGGA-1	Contractile_VSMC	0.454607	0.526225	0.35534	0.0130294	-0.0173571			GSM7668963_NA_ACACGCGTCCATTGGA-1	Contractile_VSMC	0.0080504
																														GSM7668963_NA_ACACTGAAGTATGTAG-1	Contractile_VSMC	0.595398	0.60486	0.382127	0.20963	-0.0918473			GSM7668963_NA_ACACTGAAGTATGTAG-1	Contractile_VSMC	0.0708947
																														GSM7668963_NA_ACACTGACAGCACAGA-1	Contractile_VSMC	0.409934	0.648629	0.419586	-0.0156354	0.11503			GSM7668963_NA_ACACTGACAGCACAGA-1	Contractile_VSMC	0.0746914
																														GSM7668963_NA_ACACTGACATACATCG-1	Contractile_VSMC	0.410346	0.603051	0.415728	-0.139222	0.0649012			GSM7668963_NA_ACACTGACATACATCG-1	Contractile_VSMC	0.0518647
																														GSM7668963_NA_ACACTGACATACTGTG-1	Contractile_VSMC	0.57325	0.608634	0.415555	0.035848	0.0137772			GSM7668963_NA_ACACTGACATACTGTG-1	Contractile_VSMC	0.0630822
																														GSM7668963_NA_ACACTGATCCGCACTT-1	Contractile_VSMC	0.362819	0.478695	0.245165	-0.0739456	-0.0110027			GSM7668963_NA_ACACTGATCCGCACTT-1	Contractile_VSMC	0.0559846
																														GSM7668963_NA_ACACTGATCGCATAGT-1	Contractile_VSMC	0.505901	0.56338	0.375602	-0.017767	0.238097			GSM7668963_NA_ACACTGATCGCATAGT-1	Contractile_VSMC	0.00813107
																														GSM7668963_NA_ACACTGATCTTAGGAC-1	Contractile_VSMC	0.371642	0.370093	0.135798	-0.179089	-0.0601049			GSM7668963_NA_ACACTGATCTTAGGAC-1	Contractile_VSMC	0.0208088
																														GSM7668963_NA_ACAGAAAAGTATTGCC-1	Contractile_VSMC	0.65332	0.525765	0.227499	-0.0828867	0.202586			GSM7668963_NA_ACAGAAAAGTATTGCC-1	Contractile_VSMC	0.022053
																														GSM7668963_NA_ACAGAAACAGCCATTA-1	Contractile_VSMC	0.607055	0.668285	0.461902	0.0719189	0.179161			GSM7668963_NA_ACAGAAACAGCCATTA-1	Contractile_VSMC	0.0837965
																														GSM7668963_NA_ACAGAAACATCATTTC-1	Contractile_VSMC	0.396344	0.509521	0.312512	0.0140031	-0.124555			GSM7668963_NA_ACAGAAACATCATTTC-1	Contractile_VSMC	0.0521624
																														GSM7668963_NA_ACAGAAATCGTCGATA-1	Contractile_VSMC	0.519718	0.63903	0.393526	-0.0473581	0.137515			GSM7668963_NA_ACAGAAATCGTCGATA-1	Contractile_VSMC	0.0553125
																														GSM7668963_NA_ACAGCCGCAAGACGGT-1	Contractile_VSMC	0.421436	0.479555	0.279748	0.0748348	-0.259605			GSM7668963_NA_ACAGCCGCAAGACGGT-1	Contractile_VSMC	0.0103676
																														GSM7668963_NA_ACAGCCGCAAGTGACG-1	Contractile_VSMC	0.473615	0.498298	0.283439	-0.0901751	-0.117569			GSM7668963_NA_ACAGCCGCAAGTGACG-1	Contractile_VSMC	0.0474298
																														GSM7668963_NA_ACAGCCGGTCACAGTT-1	Contractile_VSMC	0.253492	0.416735	0.228319	0.0223354	-0.106092			GSM7668963_NA_ACAGCCGGTCACAGTT-1	Contractile_VSMC	0.057627
																														GSM7668963_NA_ACAGCCGGTGATCGTT-1	Fibroblast-like_VSMC	0.484059	0.466532	0.255741	0.00595249	-0.0615197			GSM7668963_NA_ACAGCCGGTGATCGTT-1	Fibroblast-like_VSMC	0.0549692
																														GSM7668963_NA_ACAGGGAAGGATACAT-1	Contractile_VSMC	0.401636	0.52718	0.325892	-0.0462929	0.0640644			GSM7668963_NA_ACAGGGAAGGATACAT-1	Contractile_VSMC	0.0576522
																														GSM7668963_NA_ACATCCCAGCTAATGA-1	Contractile_VSMC	0.558374	0.470785	0.310433	0.0109135	-0.113446			GSM7668963_NA_ACATCCCAGCTAATGA-1	Contractile_VSMC	0.0360945
																														GSM7668963_NA_ACATCCCCACAGCATT-1	Contractile_VSMC	0.375195	0.476388	0.289672	-0.0350519	0.0250217			GSM7668963_NA_ACATCCCCACAGCATT-1	Contractile_VSMC	0.0503654
																														GSM7668963_NA_ACATCCCCAGAGTAAT-1	Contractile_VSMC	0.574151	0.568906	0.367404	0.209308	-0.0128724			GSM7668963_NA_ACATCCCCAGAGTAAT-1	Contractile_VSMC	0.0350902
																														GSM7668963_NA_ACATCCCGTCAAAGTA-1	Contractile_VSMC	0.563234	0.522549	0.258972	0.15116	0.0246292			GSM7668963_NA_ACATCCCGTCAAAGTA-1	Contractile_VSMC	0.0619156
																														GSM7668963_NA_ACATCCCTCGGAGTGA-1	Contractile_VSMC	0.594131	0.597741	0.339472	0.0833012	0.0243657			GSM7668963_NA_ACATCCCTCGGAGTGA-1	Contractile_VSMC	0.0634059
																														GSM7668963_NA_ACATCGAAGAAATTCG-1	Contractile_VSMC	0.375875	0.514967	0.318015	0.190639	-0.0816142			GSM7668963_NA_ACATCGAAGAAATTCG-1	Contractile_VSMC	0.05559
																														GSM7668963_NA_ACATCGAAGCCAGAGT-1	Contractile_VSMC	0.390851	0.573625	0.347405	0.105818	0.115563			GSM7668963_NA_ACATCGAAGCCAGAGT-1	Contractile_VSMC	0.047289
																														GSM7668963_NA_ACATCGAGTAACCAGG-1	Contractile_VSMC	0.843146	0.690611	0.450261	0.0953564	0.182101			GSM7668963_NA_ACATCGAGTAACCAGG-1	Contractile_VSMC	0.0415606
																														GSM7668963_NA_ACATCGAGTGGCTGAA-1	Contractile_VSMC	0.332807	0.438877	0.233227	-0.249673	-0.143079			GSM7668963_NA_ACATCGAGTGGCTGAA-1	Contractile_VSMC	0.0732925
																														GSM7668963_NA_ACATGCAAGCACCGAA-1	Contractile_VSMC	0.272718	0.496439	0.308656	0.0136176	-0.134225			GSM7668963_NA_ACATGCAAGCACCGAA-1	Contractile_VSMC	0.0639877
																														GSM7668963_NA_ACATGCAAGTCAGAGC-1	Contractile_VSMC	0.454356	0.50376	0.22319	0.171719	-0.0470075			GSM7668963_NA_ACATGCAAGTCAGAGC-1	Contractile_VSMC	0.0515064
																														GSM7668963_NA_ACATGCACAGGTTCCG-1	Contractile_VSMC	0.487701	0.519696	0.333073	0.085231	-0.0279351			GSM7668963_NA_ACATGCACAGGTTCCG-1	Contractile_VSMC	0.0490457
																														GSM7668963_NA_ACATGCAGTACGTGAG-1	Contractile_VSMC	0.534819	0.502668	0.294268	-0.0281373	-0.0531599			GSM7668963_NA_ACATGCAGTACGTGAG-1	Contractile_VSMC	0.0122626
																														GSM7668963_NA_ACATGCATCACCGGGT-1	Contractile_VSMC	0.410996	0.474076	0.142519	0.00722192	-0.0129718			GSM7668963_NA_ACATGCATCACCGGGT-1	Contractile_VSMC	-0.00337399
																														GSM7668963_NA_ACATTTCAGTCACTCA-1	Contractile_VSMC	0.496287	0.50341	0.239158	0.0597483	-0.0796172			GSM7668963_NA_ACATTTCAGTCACTCA-1	Contractile_VSMC	0.033744
																														GSM7668963_NA_ACATTTCGTATCATGC-1	Contractile_VSMC	0.259019	0.491763	0.268655	-0.123444	0.0906519			GSM7668963_NA_ACATTTCGTATCATGC-1	Contractile_VSMC	0.0385796
																														GSM7668963_NA_ACATTTCTCTCATAGG-1	Contractile_VSMC	0.250437	0.312409	-0.0086749	-0.180306	-0.0490999			GSM7668963_NA_ACATTTCTCTCATAGG-1	Contractile_VSMC	0.0721648
																														GSM7668963_NA_ACCAAACCAAAGGGTC-1	Contractile_VSMC	0.364284	0.572513	0.355387	0.0107783	-0.0374525			GSM7668963_NA_ACCAAACCAAAGGGTC-1	Contractile_VSMC	0.0501696
																														GSM7668963_NA_ACCAAACGTTGGATCT-1	Contractile_VSMC	0.535444	0.544109	0.31029	0.0877392	0.0790161			GSM7668963_NA_ACCAAACGTTGGATCT-1	Contractile_VSMC	0.0509107
																														GSM7668963_NA_ACCAAACTCTCAACCC-1	Contractile_VSMC	0.42833	0.502651	0.297475	0.103177	-0.110072			GSM7668963_NA_ACCAAACTCTCAACCC-1	Contractile_VSMC	0.0283359
																														GSM7668963_NA_ACCAAACTCTCAGAAC-1	Contractile_VSMC	0.203865	0.334179	0.0624806	-0.176463	-0.303811			GSM7668963_NA_ACCAAACTCTCAGAAC-1	Contractile_VSMC	0.0254837
																														GSM7668963_NA_ACCAACAAGAGGGTCT-1	Contractile_VSMC	0.659222	0.602771	0.405031	-0.187663	0.072081			GSM7668963_NA_ACCAACAAGAGGGTCT-1	Contractile_VSMC	0.0451998
																														GSM7668963_NA_ACCAACACACCCGTAG-1	Contractile_VSMC	0.539972	0.504342	0.3169	-0.145586	0.00738271			GSM7668963_NA_ACCAACACACCCGTAG-1	Contractile_VSMC	0.064437
																														GSM7668963_NA_ACCAACATCCGACGGT-1	Contractile_VSMC	0.466861	0.597869	0.434677	-0.00796794	0.0526205			GSM7668963_NA_ACCAACATCCGACGGT-1	Contractile_VSMC	0.0568761
																														GSM7668963_NA_ACCAACATCCTTGAAG-1	Contractile_VSMC	0.517753	0.626278	0.413619	0.048478	0.156107			GSM7668963_NA_ACCAACATCCTTGAAG-1	Contractile_VSMC	0.0286883
																														GSM7668963_NA_ACCACAAAGGTTTACC-1	Contractile_VSMC	0.382722	0.491179	0.26106	0.0110208	-0.180191			GSM7668963_NA_ACCACAAAGGTTTACC-1	Contractile_VSMC	0.0214948
																														GSM7668963_NA_ACCACAAGTGAGCAGT-1	Contractile_VSMC	0.585673	0.621806	0.329713	0.0710386	0.346223			GSM7668963_NA_ACCACAAGTGAGCAGT-1	Contractile_VSMC	0.0377487
																														GSM7668963_NA_ACCACAATCCGAGAAG-1	Contractile_VSMC	0.655577	0.400996	0.165953	-0.118706	-0.0391454			GSM7668963_NA_ACCACAATCCGAGAAG-1	Contractile_VSMC	0.0489369
																														GSM7668963_NA_ACCACAATCCTTGACC-1	Contractile_VSMC	0.624122	0.646374	0.472745	-0.088411	0.167555			GSM7668963_NA_ACCACAATCCTTGACC-1	Contractile_VSMC	0.0498835
																														GSM7668963_NA_ACCATTTAGGAGTATT-1	Contractile_VSMC	0.13143	0.424447	0.182619	-0.18057	-0.055725			GSM7668963_NA_ACCATTTAGGAGTATT-1	Contractile_VSMC	0.0343765
																														GSM7668963_NA_ACCATTTAGGATTACA-1	Contractile_VSMC	0.424369	0.555627	0.319913	0.0704541	0.152972			GSM7668963_NA_ACCATTTAGGATTACA-1	Contractile_VSMC	0.0621324
																														GSM7668963_NA_ACCATTTCAAGCCCAC-1	Contractile_VSMC	0.381258	0.53613	0.313525	0.034243	-0.0553554			GSM7668963_NA_ACCATTTCAAGCCCAC-1	Contractile_VSMC	0.0818106
																														GSM7668963_NA_ACCATTTCAGTGCCTG-1	Contractile_VSMC	0.424798	0.490899	0.273604	0.101867	-0.122376			GSM7668963_NA_ACCATTTCAGTGCCTG-1	Contractile_VSMC	0.0579219
																														GSM7668963_NA_ACCATTTTCGGTGTTA-1	Contractile_VSMC	0.410115	0.484574	0.278065	0.201812	0.0127053			GSM7668963_NA_ACCATTTTCGGTGTTA-1	Contractile_VSMC	0.0480825
																														GSM7668963_NA_ACCATTTTCTCTGACC-1	Contractile_VSMC	0.266508	0.485642	0.257196	0.0136232	0.0880469			GSM7668963_NA_ACCATTTTCTCTGACC-1	Contractile_VSMC	0.0353677
																														GSM7668963_NA_ACCATTTTCTGGGATT-1	Contractile_VSMC	0.41866	0.626122	0.439547	0.170472	0.147604			GSM7668963_NA_ACCATTTTCTGGGATT-1	Contractile_VSMC	0.0535171
																														GSM7668963_NA_ACCCAAAAGGTAAAGG-1	Contractile_VSMC	0.722479	0.61997	0.426643	-0.069089	-0.080676			GSM7668963_NA_ACCCAAAAGGTAAAGG-1	Contractile_VSMC	0.0250798
																														GSM7668963_NA_ACCCAAACAGCTTCGG-1	Contractile_VSMC	0.503007	0.534089	0.283728	-0.195976	0.0585562			GSM7668963_NA_ACCCAAACAGCTTCGG-1	Contractile_VSMC	0.0385404
																														GSM7668963_NA_ACCCAAACATCATCCC-1	Contractile_VSMC	0.338288	0.509281	0.322185	0.252663	0.00742072			GSM7668963_NA_ACCCAAACATCATCCC-1	Contractile_VSMC	0.0259213
																														GSM7668963_NA_ACCCAAAGTGCGGTAA-1	Contractile_VSMC	0.412015	0.497377	0.226231	0.111286	0.0102315			GSM7668963_NA_ACCCAAAGTGCGGTAA-1	Contractile_VSMC	0.070567
																														GSM7668963_NA_ACCCAAAGTTGCATTG-1	Contractile_VSMC	0.720493	0.409532	0.188191	0.00785531	-0.158763			GSM7668963_NA_ACCCAAAGTTGCATTG-1	Contractile_VSMC	0.0267934
																														GSM7668963_NA_ACCCAAATCCCTGGTT-1	Contractile_VSMC	0.519749	0.519231	0.247679	-0.0122471	0.230778			GSM7668963_NA_ACCCAAATCCCTGGTT-1	Contractile_VSMC	0.0117792
																														GSM7668963_NA_ACCCAAATCCGCTTAC-1	Contractile_VSMC	0.489368	0.526957	0.318513	0.0149701	-0.0843834			GSM7668963_NA_ACCCAAATCCGCTTAC-1	Contractile_VSMC	0.0688453
																														GSM7668963_NA_ACCCTCAGTAATTGGA-1	Contractile_VSMC	0.70534	0.644636	0.464274	-0.194043	0.157489			GSM7668963_NA_ACCCTCAGTAATTGGA-1	Contractile_VSMC	0.05056
																														GSM7668963_NA_ACCCTCAGTCTTTATC-1	Contractile_VSMC	0.374393	0.465846	0.251311	0.103204	-0.105888			GSM7668963_NA_ACCCTCAGTCTTTATC-1	Contractile_VSMC	0.052605
																														GSM7668963_NA_ACCCTCAGTTGGGACA-1	Contractile_VSMC	0.432611	0.450213	0.2659	-0.153801	-0.0745693			GSM7668963_NA_ACCCTCAGTTGGGACA-1	Contractile_VSMC	0.0309188
																														GSM7668963_NA_ACCCTTGAGCCAGAGT-1	Contractile_VSMC	0.485859	0.539784	0.310199	-0.0655527	0.0416195			GSM7668963_NA_ACCCTTGAGCCAGAGT-1	Contractile_VSMC	0.0625699
																														GSM7668963_NA_ACCCTTGAGGTCGTAG-1	Contractile_VSMC	0.538166	0.573525	0.373331	-0.146013	0.239357			GSM7668963_NA_ACCCTTGAGGTCGTAG-1	Contractile_VSMC	0.0447599
																														GSM7668963_NA_ACCCTTGAGTTCCTGA-1	Contractile_VSMC	0.325471	0.491949	0.278083	-0.0207963	-0.192809			GSM7668963_NA_ACCCTTGAGTTCCTGA-1	Contractile_VSMC	0.0435884
																														GSM7668963_NA_ACCCTTGGTGTTAAAG-1	Contractile_VSMC	0.555184	0.594611	0.323307	0.194461	0.19927			GSM7668963_NA_ACCCTTGGTGTTAAAG-1	Contractile_VSMC	0.0718507
																														GSM7668963_NA_ACCCTTGGTTGGGTTT-1	Contractile_VSMC	0.377293	0.491376	0.265905	-0.00595311	0.0590259			GSM7668963_NA_ACCCTTGGTTGGGTTT-1	Contractile_VSMC	0.0560838
																														GSM7668963_NA_ACCCTTGTCGGCTTGG-1	Contractile_VSMC	0.490975	0.579446	0.395198	0.0415154	0.178255			GSM7668963_NA_ACCCTTGTCGGCTTGG-1	Contractile_VSMC	0.0771572
																														GSM7668963_NA_ACCCTTGTCTATGTGG-1	Contractile_VSMC	0.530871	0.573407	0.370621	-0.087776	-0.065098			GSM7668963_NA_ACCCTTGTCTATGTGG-1	Contractile_VSMC	0.0562635
																														GSM7668963_NA_ACCGTTCAGAGCAGCT-1	Contractile_VSMC	0.464504	0.580488	0.36114	-0.103209	0.00223877			GSM7668963_NA_ACCGTTCAGAGCAGCT-1	Contractile_VSMC	0.0544165
																														GSM7668963_NA_ACCGTTCGTAGCGTTT-1	Contractile_VSMC	0.596253	0.494124	0.253276	-0.138226	-0.101401			GSM7668963_NA_ACCGTTCGTAGCGTTT-1	Contractile_VSMC	0.0361152
																														GSM7668963_NA_ACCGTTCGTCATACCA-1	Contractile_VSMC	0.742321	0.612901	0.419019	-0.0539806	-0.0462356			GSM7668963_NA_ACCGTTCGTCATACCA-1	Contractile_VSMC	0.0393515
																														GSM7668963_NA_ACCGTTCGTCATGACT-1	Contractile_VSMC	0.448001	0.501409	0.286256	0.0288355	-0.0777902			GSM7668963_NA_ACCGTTCGTCATGACT-1	Contractile_VSMC	-0.00279686
																														GSM7668963_NA_ACCGTTCGTTATAGAG-1	Contractile_VSMC	0.169626	0.487972	0.275239	0.0030432	0.0959618			GSM7668963_NA_ACCGTTCGTTATAGAG-1	Contractile_VSMC	0.0236434
																														GSM7668963_NA_ACCGTTCTCGAGCCAC-1	Contractile_VSMC	0.521502	0.548503	0.325048	0.0460684	0.059864			GSM7668963_NA_ACCGTTCTCGAGCCAC-1	Contractile_VSMC	0.0272897
																														GSM7668963_NA_ACCGTTCTCTCATGCC-1	Contractile_VSMC	0.452778	0.465408	0.274774	0.155629	-0.133301			GSM7668963_NA_ACCGTTCTCTCATGCC-1	Contractile_VSMC	0.0311087
																														GSM7668963_NA_ACCTACCAGCGTGCTC-1	Contractile_VSMC	0.486973	0.501265	0.223885	0.1489	0.0342661			GSM7668963_NA_ACCTACCAGCGTGCTC-1	Contractile_VSMC	0.0346506
																														GSM7668963_NA_ACCTACCAGTATGGAT-1	Contractile_VSMC	0.438726	0.535618	0.312379	0.0225028	-0.141267			GSM7668963_NA_ACCTACCAGTATGGAT-1	Contractile_VSMC	0.0489038
																														GSM7668963_NA_ACCTACCAGTTTGTCG-1	Contractile_VSMC	0.596151	0.552482	0.357004	-0.0723605	0.0176652			GSM7668963_NA_ACCTACCAGTTTGTCG-1	Contractile_VSMC	0.0698202
																														GSM7668963_NA_ACCTACCTCGGTGCAC-1	Contractile_VSMC	0.551078	0.545139	0.290824	-0.00640414	0.0976035			GSM7668963_NA_ACCTACCTCGGTGCAC-1	Contractile_VSMC	0.076986
																														GSM7668963_NA_ACCTGTCAGTGTAGTA-1	Contractile_VSMC	0.436317	0.603945	0.398918	0.0804155	0.0517694			GSM7668963_NA_ACCTGTCAGTGTAGTA-1	Contractile_VSMC	0.0427097
																														GSM7668963_NA_ACCTGTCCATGTCAGT-1	Contractile_VSMC	0.456325	0.618809	0.391127	0.166248	0.0581885			GSM7668963_NA_ACCTGTCCATGTCAGT-1	Contractile_VSMC	0.0471863
																														GSM7668963_NA_ACCTGTCTCGTAACCA-1	Contractile_VSMC	0.259805	0.399611	0.191239	-0.0944484	-0.0993775			GSM7668963_NA_ACCTGTCTCGTAACCA-1	Contractile_VSMC	0.0587543
																														GSM7668963_NA_ACCTGTCTCTGCACCT-1	Contractile_VSMC	0.356391	0.48285	0.269177	-0.0277603	-0.0156745			GSM7668963_NA_ACCTGTCTCTGCACCT-1	Contractile_VSMC	0.0545714
																														GSM7668963_NA_ACGATCAAGCGCCCAT-1	Contractile_VSMC	0.304096	0.482362	0.281337	0.23744	-0.024763			GSM7668963_NA_ACGATCAAGCGCCCAT-1	Contractile_VSMC	0.0638623
																														GSM7668963_NA_ACGATCAAGCTGGAGT-1	Contractile_VSMC	0.870163	0.637015	0.517216	0.127445	0.0180794			GSM7668963_NA_ACGATCAAGCTGGAGT-1	Contractile_VSMC	0.0180748
																														GSM7668963_NA_ACGATCATCACCTTAT-1	Contractile_VSMC	0.641315	0.266824	0.0878622	-0.35688	-0.38981			GSM7668963_NA_ACGATCATCACCTTAT-1	Contractile_VSMC	-0.0626909
																														GSM7668963_NA_ACGATGTAGAATAGTC-1	Contractile_VSMC	0.532067	0.491947	0.29154	0.0865379	-0.0403438			GSM7668963_NA_ACGATGTAGAATAGTC-1	Contractile_VSMC	0.0695749
																														GSM7668963_NA_ACGATGTGTCTCTCAC-1	Contractile_VSMC	0.609683	0.479637	0.241404	-0.146297	-0.0631175			GSM7668963_NA_ACGATGTGTCTCTCAC-1	Contractile_VSMC	0.0336115
																														GSM7668963_NA_ACGATGTGTTCGTTCC-1	Contractile_VSMC	0.559769	0.679921	0.331616	0.110073	0.196952			GSM7668963_NA_ACGATGTGTTCGTTCC-1	Contractile_VSMC	0.0657873
																														GSM7668963_NA_ACGCACGAGGGCAATC-1	Contractile_VSMC	0.804405	0.649106	0.297112	0.38685	0.28264			GSM7668963_NA_ACGCACGAGGGCAATC-1	Contractile_VSMC	0.0477115
																														GSM7668963_NA_ACGCACGCAGGTATGG-1	Contractile_VSMC	0.408666	0.550548	0.28796	0.217589	0.0522557			GSM7668963_NA_ACGCACGCAGGTATGG-1	Contractile_VSMC	0.0328737
																														GSM7668963_NA_ACGCACGCATATAGCC-1	Contractile_VSMC	0.514076	0.574609	0.331967	0.0645772	0.0695806			GSM7668963_NA_ACGCACGCATATAGCC-1	Contractile_VSMC	0.0532788
																														GSM7668963_NA_ACGCACGGTAAGTTGA-1	Contractile_VSMC	0.443056	0.508505	0.27356	-0.0187963	0.0567422			GSM7668963_NA_ACGCACGGTAAGTTGA-1	Contractile_VSMC	0.00413429
																														GSM7668963_NA_ACGCACGGTCGTGATT-1	Contractile_VSMC	0.613125	0.587172	0.40396	-0.10481	-0.0227738			GSM7668963_NA_ACGCACGGTCGTGATT-1	Contractile_VSMC	0.0690308
																														GSM7668963_NA_ACGCACGGTGGATCAG-1	Contractile_VSMC	0.610824	0.557148	0.320738	0.151159	0.0424086			GSM7668963_NA_ACGCACGGTGGATCAG-1	Contractile_VSMC	0.0421663
																														GSM7668963_NA_ACGGAAGAGACTCCGC-1	Contractile_VSMC	0.370913	0.551444	0.385444	-0.0558728	-0.097824			GSM7668963_NA_ACGGAAGAGACTCCGC-1	Contractile_VSMC	0.065369
																														GSM7668963_NA_ACGGGTCAGTCTCTGA-1	Contractile_VSMC	0.303679	0.474973	0.257337	-0.207712	-0.073855			GSM7668963_NA_ACGGGTCAGTCTCTGA-1	Contractile_VSMC	0.0616187
																														GSM7668963_NA_ACGGGTCGTTAAGAAC-1	Contractile_VSMC	0.54648	0.463579	0.197259	-0.0465515	-0.055516			GSM7668963_NA_ACGGGTCGTTAAGAAC-1	Contractile_VSMC	-0.000205553
																														GSM7668963_NA_ACGGGTCGTTAGAAAC-1	Contractile_VSMC	0.679	0.620341	0.379388	0.361381	0.132184			GSM7668963_NA_ACGGGTCGTTAGAAAC-1	Contractile_VSMC	0.0723868
																														GSM7668963_NA_ACGGGTCTCTAAGAAG-1	Contractile_VSMC	0.685774	0.660983	0.378764	0.17308	0.178842			GSM7668963_NA_ACGGGTCTCTAAGAAG-1	Contractile_VSMC	0.0535834
																														GSM7668963_NA_ACGGTCGCAGGCAATG-1	Contractile_VSMC	0.652676	0.480799	0.233042	0.232749	-0.121208			GSM7668963_NA_ACGGTCGCAGGCAATG-1	Contractile_VSMC	0.023527
																														GSM7668963_NA_ACGGTCGGTTACCCTC-1	Contractile_VSMC	0.61934	0.587984	0.391139	0.0304295	-0.10176			GSM7668963_NA_ACGGTCGGTTACCCTC-1	Contractile_VSMC	0.0795209
																														GSM7668963_NA_ACGGTCGTCATTCACT-1	Contractile_VSMC	0.368996	0.482608	0.303863	0.200046	-0.232707			GSM7668963_NA_ACGGTCGTCATTCACT-1	Contractile_VSMC	0.0366517
																														GSM7668963_NA_ACGGTTAAGGTGGTTG-1	Contractile_VSMC	0.15854	0.458398	0.195823	0.280714	-0.0529697			GSM7668963_NA_ACGGTTAAGGTGGTTG-1	Contractile_VSMC	0.0239555
																														GSM7668963_NA_ACGGTTACAGACCATT-1	Contractile_VSMC	0.560214	0.365919	0.205334	-0.257236	-0.438131			GSM7668963_NA_ACGGTTACAGACCATT-1	Contractile_VSMC	0.00935058
																														GSM7668963_NA_ACGTAACAGCGACTGA-1	Contractile_VSMC	0.399652	0.493958	0.31122	-0.170427	0.0432765			GSM7668963_NA_ACGTAACAGCGACTGA-1	Contractile_VSMC	0.0309314
																														GSM7668963_NA_ACGTAACCAAGTAGTA-1	Contractile_VSMC	0.441822	0.614067	0.384551	0.166081	0.0407866			GSM7668963_NA_ACGTAACCAAGTAGTA-1	Contractile_VSMC	0.0569591
																														GSM7668963_NA_ACGTAACCAGACCAAG-1	Contractile_VSMC	0.468425	0.603344	0.419485	0.105926	-8.83e-05			GSM7668963_NA_ACGTAACCAGACCAAG-1	Contractile_VSMC	0.0850956
																														GSM7668963_NA_ACGTAACGTTCTTGTT-1	Contractile_VSMC	0.387105	0.485232	0.254115	-0.0636535	0.0581974			GSM7668963_NA_ACGTAACGTTCTTGTT-1	Contractile_VSMC	0.0614902
																														GSM7668963_NA_ACGTACACACCGCTAG-1	Contractile_VSMC	0.353794	0.413411	0.155197	0.214567	0.134819			GSM7668963_NA_ACGTACACACCGCTAG-1	Contractile_VSMC	0.069041
																														GSM7668963_NA_ACGTACACAGAGTTGG-1	Contractile_VSMC	0.571467	0.542501	0.331655	0.114461	0.00780658			GSM7668963_NA_ACGTACACAGAGTTGG-1	Contractile_VSMC	0.0962993
																														GSM7668963_NA_ACGTACACAGCGTTTA-1	Contractile_VSMC	0.422273	0.546597	0.28954	0.202163	0.0805053			GSM7668963_NA_ACGTACACAGCGTTTA-1	Contractile_VSMC	0.0211172
																														GSM7668963_NA_ACGTAGTAGACCAAAT-1	Contractile_VSMC	0.479993	0.523975	0.323539	0.0298236	-0.0711799			GSM7668963_NA_ACGTAGTAGACCAAAT-1	Contractile_VSMC	0.0587995
																														GSM7668963_NA_ACGTAGTAGGTAGCCA-1	Contractile_VSMC	0.412504	0.453047	0.234552	0.396253	-0.169777			GSM7668963_NA_ACGTAGTAGGTAGCCA-1	Contractile_VSMC	0.00543365
																														GSM7668963_NA_ACGTAGTCAGCTATAC-1	Contractile_VSMC	0.375604	0.498732	0.273842	0.272746	-0.172775			GSM7668963_NA_ACGTAGTCAGCTATAC-1	Contractile_VSMC	0.0391645
																														GSM7668963_NA_ACGTAGTGTGGCCACT-1	Contractile_VSMC	0.807691	0.517919	0.369201	-0.0509442	-0.379848			GSM7668963_NA_ACGTAGTGTGGCCACT-1	Contractile_VSMC	-0.00280838
																														GSM7668963_NA_ACGTAGTTCAAAGACA-1	Contractile_VSMC	0.566332	0.662324	0.352496	-0.145879	0.0190614			GSM7668963_NA_ACGTAGTTCAAAGACA-1	Contractile_VSMC	0.0466022
																														GSM7668963_NA_ACGTAGTTCGATAACC-1	Contractile_VSMC	0.415969	0.520955	0.305453	-0.0690863	0.183963			GSM7668963_NA_ACGTAGTTCGATAACC-1	Contractile_VSMC	0.0681163
																														GSM7668963_NA_ACGTCCTAGAGATCGC-1	Contractile_VSMC	0.432169	0.523151	0.310251	0.0129475	-0.0132383			GSM7668963_NA_ACGTCCTAGAGATCGC-1	Contractile_VSMC	0.0573534
																														GSM7668963_NA_ACGTCCTAGCGTGAAC-1	Contractile_VSMC	0.525987	0.5652	0.345855	0.150523	-0.0338007			GSM7668963_NA_ACGTCCTAGCGTGAAC-1	Contractile_VSMC	0.0560364
																														GSM7668963_NA_ACGTCCTAGGTCGTCC-1	Contractile_VSMC	0.406043	0.513602	0.256786	0.25268	-0.162694			GSM7668963_NA_ACGTCCTAGGTCGTCC-1	Contractile_VSMC	0.0784539
																														GSM7668963_NA_ACGTCCTAGTTTGCTG-1	Contractile_VSMC	0.336981	0.477556	0.167844	0.183654	0.0521968			GSM7668963_NA_ACGTCCTAGTTTGCTG-1	Contractile_VSMC	0.00577035
																														GSM7668963_NA_ACGTCCTTCCGTACGG-1	Contractile_VSMC	0.615576	0.584961	0.371612	0.0756021	0.00598929			GSM7668963_NA_ACGTCCTTCCGTACGG-1	Contractile_VSMC	0.0479404
																														GSM7668963_NA_ACGTCCTTCGGACAAG-1	Contractile_VSMC	0.552534	0.520311	0.308015	-0.0996692	0.074174			GSM7668963_NA_ACGTCCTTCGGACAAG-1	Contractile_VSMC	0.052846
																														GSM7668963_NA_ACGTTCCAGCGCAATG-1	Contractile_VSMC	0.767512	0.614614	0.375705	0.238252	0.0581565			GSM7668963_NA_ACGTTCCAGCGCAATG-1	Contractile_VSMC	0.0329478
																														GSM7668963_NA_ACGTTCCCACGTAGAG-1	Contractile_VSMC	0.313555	0.440018	0.230526	0.057715	-0.0346381			GSM7668963_NA_ACGTTCCCACGTAGAG-1	Contractile_VSMC	0.0251739
																														GSM7668963_NA_ACGTTCCTCATGCCGG-1	Contractile_VSMC	0.280231	0.473675	0.208015	0.115314	-0.0400951			GSM7668963_NA_ACGTTCCTCATGCCGG-1	Contractile_VSMC	0.0605808
																														GSM7668963_NA_ACGTTCCTCCATCCGT-1	Contractile_VSMC	0.315497	0.418182	0.19085	0.0989713	-0.141248			GSM7668963_NA_ACGTTCCTCCATCCGT-1	Contractile_VSMC	0.0518831
																														GSM7668963_NA_ACTACGAAGTAGGAAG-1	Contractile_VSMC	0.64663	0.598287	0.386546	-0.0532759	0.293915			GSM7668963_NA_ACTACGAAGTAGGAAG-1	Contractile_VSMC	0.0214383
																														GSM7668963_NA_ACTACGACACGAAGAC-1	Contractile_VSMC	0.273521	0.492792	0.199411	0.21269	0.0458319			GSM7668963_NA_ACTACGACACGAAGAC-1	Contractile_VSMC	0.0777375
																														GSM7668963_NA_ACTACGATCTCGGCTT-1	Contractile_VSMC	0.375121	0.494504	0.264039	-0.0694055	-0.00438267			GSM7668963_NA_ACTACGATCTCGGCTT-1	Contractile_VSMC	0.0505841
																														GSM7668963_NA_ACTATCTCACTGTCCT-1	Contractile_VSMC	0.346065	0.518082	0.290398	0.229258	0.022106			GSM7668963_NA_ACTATCTCACTGTCCT-1	Contractile_VSMC	0.0456193
																														GSM7668963_NA_ACTATCTCATTGAGCT-1	Contractile_VSMC	0.650294	0.6423	0.379291	0.174429	0.189555			GSM7668963_NA_ACTATCTCATTGAGCT-1	Contractile_VSMC	0.0364022
																														GSM7668963_NA_ACTATCTTCATGCGGC-1	Contractile_VSMC	0.360131	0.46257	0.221268	-0.0254663	-0.124478			GSM7668963_NA_ACTATCTTCATGCGGC-1	Contractile_VSMC	0.0352766
																														GSM7668963_NA_ACTATCTTCGAATGCT-1	Contractile_VSMC	0.265231	0.572198	0.395931	-0.24568	0.0244922			GSM7668963_NA_ACTATCTTCGAATGCT-1	Contractile_VSMC	0.0474126
																														GSM7668963_NA_ACTATCTTCGTCCATC-1	Contractile_VSMC	0.324295	0.462518	0.201435	-0.0304898	-0.167977			GSM7668963_NA_ACTATCTTCGTCCATC-1	Contractile_VSMC	0.0459143
																														GSM7668963_NA_ACTATCTTCTCGGCTT-1	Contractile_VSMC	0.305636	0.60046	0.409287	0.177501	0.0905779			GSM7668963_NA_ACTATCTTCTCGGCTT-1	Contractile_VSMC	0.0292669
																														GSM7668963_NA_ACTATGGAGCTTCGTA-1	Contractile_VSMC	0.549392	0.538798	0.278589	0.0745903	0.0449441			GSM7668963_NA_ACTATGGAGCTTCGTA-1	Contractile_VSMC	0.080426
																														GSM7668963_NA_ACTATGGGTCGGTACC-1	Contractile_VSMC	0.397818	0.544446	0.334355	0.241869	0.0391909			GSM7668963_NA_ACTATGGGTCGGTACC-1	Contractile_VSMC	0.0727118
																														GSM7668963_NA_ACTATGGGTCTTGCGG-1	Contractile_VSMC	0.464217	0.529017	0.357781	-0.235051	0.00221279			GSM7668963_NA_ACTATGGGTCTTGCGG-1	Contractile_VSMC	0.0241948
																														GSM7668963_NA_ACTATGGGTGTCTTAG-1	Contractile_VSMC	0.434277	0.593122	0.361984	0.115316	0.019785			GSM7668963_NA_ACTATGGGTGTCTTAG-1	Contractile_VSMC	0.0905164
																														GSM7668963_NA_ACTATGGTCGCGATCG-1	Contractile_VSMC	0.489554	0.503248	0.242538	0.101037	-0.0698913			GSM7668963_NA_ACTATGGTCGCGATCG-1	Contractile_VSMC	0.0482777
																														GSM7668963_NA_ACTATTCAGCGCCCAT-1	Contractile_VSMC	0.491469	0.482138	0.288446	0.0783481	-0.117781			GSM7668963_NA_ACTATTCAGCGCCCAT-1	Contractile_VSMC	0.0678343
																														GSM7668963_NA_ACTATTCAGGATATAC-1	Contractile_VSMC	0.451154	0.413165	0.267183	-0.304405	-0.22202			GSM7668963_NA_ACTATTCAGGATATAC-1	Contractile_VSMC	0.0305537
																														GSM7668963_NA_ACTATTCCATCCTTGC-1	Fibroblast-like_VSMC	0.182873	0.402885	0.18149	-0.0839982	-0.0181588			GSM7668963_NA_ACTATTCCATCCTTGC-1	Fibroblast-like_VSMC	0.0464453
																														GSM7668963_NA_ACTATTCGTAAGTTAG-1	Contractile_VSMC	0.670515	0.650698	0.32182	-0.0200841	0.16421			GSM7668963_NA_ACTATTCGTAAGTTAG-1	Contractile_VSMC	0.0858959
																														GSM7668963_NA_ACTATTCGTACCGGCT-1	Contractile_VSMC	0.725432	0.547538	0.39979	-0.0424354	-0.0784448			GSM7668963_NA_ACTATTCGTACCGGCT-1	Contractile_VSMC	0.0188199
																														GSM7668963_NA_ACTATTCGTTAGAAAC-1	Contractile_VSMC	0.556592	0.64142	0.405323	0.122919	-0.0357095			GSM7668963_NA_ACTATTCGTTAGAAAC-1	Contractile_VSMC	0.0481107
																														GSM7668963_NA_ACTATTCTCTGGCTGG-1	Contractile_VSMC	0.167189	0.44915	0.264015	0.0800078	-0.220699			GSM7668963_NA_ACTATTCTCTGGCTGG-1	Contractile_VSMC	0.049797
																														GSM7668963_NA_ACTCCCAAGCTGGAGT-1	Contractile_VSMC	0.637871	0.489464	0.264031	-0.0899411	-0.0576656			GSM7668963_NA_ACTCCCAAGCTGGAGT-1	Contractile_VSMC	0.0521882
																														GSM7668963_NA_ACTCCCAGTATGAGCG-1	Contractile_VSMC	0.131025	0.484532	0.170364	0.175808	-0.0405454			GSM7668963_NA_ACTCCCAGTATGAGCG-1	Contractile_VSMC	0.0558502
																														GSM7668963_NA_ACTCCCATCCCTTGGT-1	Contractile_VSMC	0.266417	0.378253	0.126672	0.0733077	-0.217378			GSM7668963_NA_ACTCCCATCCCTTGGT-1	Contractile_VSMC	0.0572952
																														GSM7668963_NA_ACTCTCGAGCAGGCTA-1	Contractile_VSMC	0.639402	0.579628	0.396602	0.056886	0.0195653			GSM7668963_NA_ACTCTCGAGCAGGCTA-1	Contractile_VSMC	-0.0091253
																														GSM7668963_NA_ACTCTCGCAGTGTGCC-1	Contractile_VSMC	0.824536	0.464515	0.264575	0.348769	-0.258725			GSM7668963_NA_ACTCTCGCAGTGTGCC-1	Contractile_VSMC	0.00151904
																														GSM7668963_NA_ACTCTCGTCGTGTGAT-1	Contractile_VSMC	0.44666	0.435197	0.190382	0.0840558	-0.124266			GSM7668963_NA_ACTCTCGTCGTGTGAT-1	Contractile_VSMC	0.0448853
																														GSM7668963_NA_ACTCTCGTCGTTCTAT-1	Contractile_VSMC	0.41214	0.415303	0.175251	-0.0799354	-0.129969			GSM7668963_NA_ACTCTCGTCGTTCTAT-1	Contractile_VSMC	-0.0184733
																														GSM7668963_NA_ACTGATGCAGAACGCA-1	Contractile_VSMC	0.414868	0.570969	0.327411	0.0922679	-0.00430977			GSM7668963_NA_ACTGATGCAGAACGCA-1	Contractile_VSMC	0.0724764
																														GSM7668963_NA_ACTGATGGTCACCCTT-1	Contractile_VSMC	0.782773	0.523734	0.379114	-0.0500898	-0.115476			GSM7668963_NA_ACTGATGGTCACCCTT-1	Contractile_VSMC	-0.0185
																														GSM7668963_NA_ACTGATGTCGGCTTCT-1	Contractile_VSMC	0.436043	0.597443	0.344317	-0.0484722	0.0744285			GSM7668963_NA_ACTGATGTCGGCTTCT-1	Contractile_VSMC	0.0360645
																														GSM7668963_NA_ACTGCAAAGAAGCGGG-1	Contractile_VSMC	0.625821	0.711285	0.493058	0.107676	0.222572			GSM7668963_NA_ACTGCAAAGAAGCGGG-1	Contractile_VSMC	0.0551514
																														GSM7668963_NA_ACTGCAAAGCTATCCA-1	Contractile_VSMC	0.447439	0.576649	0.2782	-0.0436895	0.131786			GSM7668963_NA_ACTGCAAAGCTATCCA-1	Contractile_VSMC	0.070311
																														GSM7668963_NA_ACTGCAATCTAGACAC-1	Fibroblast-like_VSMC	0.313731	0.488899	0.29524	0.141135	-0.167025			GSM7668963_NA_ACTGCAATCTAGACAC-1	Fibroblast-like_VSMC	0.0511397
																														GSM7668963_NA_ACTGTCCAGAACCGCA-1	Contractile_VSMC	0.223033	0.445677	0.174034	-0.214455	-0.0331818			GSM7668963_NA_ACTGTCCAGAACCGCA-1	Contractile_VSMC	0.03229
																														GSM7668963_NA_ACTGTCCAGATGCTTC-1	Contractile_VSMC	0.517826	0.583427	0.324912	-0.0345108	0.0637737			GSM7668963_NA_ACTGTCCAGATGCTTC-1	Contractile_VSMC	0.0434847
																														GSM7668963_NA_ACTGTCCAGGTGCAGT-1	Contractile_VSMC	0.655322	0.632628	0.444647	0.0869587	-0.13039			GSM7668963_NA_ACTGTCCAGGTGCAGT-1	Contractile_VSMC	0.0465648
																														GSM7668963_NA_ACTGTCCGTTGCTGAT-1	Contractile_VSMC	0.565838	0.580787	0.387132	-0.0272483	-0.0332444			GSM7668963_NA_ACTGTCCGTTGCTGAT-1	Contractile_VSMC	0.012424
																														GSM7668963_NA_ACTGTCCTCAACGTGT-1	Contractile_VSMC	0.573876	0.568401	0.360649	-0.00506191	-0.00378442			GSM7668963_NA_ACTGTCCTCAACGTGT-1	Contractile_VSMC	0.021918
																														GSM7668963_NA_ACTGTCCTCAGATGCT-1	Contractile_VSMC	0.466423	0.383779	0.176043	-0.0635482	-0.0613179			GSM7668963_NA_ACTGTCCTCAGATGCT-1	Contractile_VSMC	0.0243013
																														GSM7668963_NA_ACTGTCCTCTTGGCTC-1	Contractile_VSMC	0.311758	0.420829	0.207361	-5.15e-05	-0.0605373			GSM7668963_NA_ACTGTCCTCTTGGCTC-1	Contractile_VSMC	0.0450103
																														GSM7668963_NA_ACTGTGACAGGAGACT-1	Contractile_VSMC	0.333621	0.451983	0.217486	0.022479	-0.242403			GSM7668963_NA_ACTGTGACAGGAGACT-1	Contractile_VSMC	0.0400774
																														GSM7668963_NA_ACTGTGATCGAGTACT-1	Contractile_VSMC	0.593699	0.567247	0.330531	-0.118698	0.0665155			GSM7668963_NA_ACTGTGATCGAGTACT-1	Contractile_VSMC	-0.00508563
																														GSM7668963_NA_ACTTAGGAGTATTCCG-1	Contractile_VSMC	0.303849	0.586373	0.428845	0.0460539	0.0405621			GSM7668963_NA_ACTTAGGAGTATTCCG-1	Contractile_VSMC	0.0341213
																														GSM7668963_NA_ACTTAGGCAACGAGGT-1	Contractile_VSMC	0.45039	0.438613	0.244041	0.0356699	-0.150448			GSM7668963_NA_ACTTAGGCAACGAGGT-1	Contractile_VSMC	0.0150299
																														GSM7668963_NA_ACTTAGGCACAGTATC-1	Contractile_VSMC	0.445748	0.449647	0.250398	0.0120661	0.00751538			GSM7668963_NA_ACTTAGGCACAGTATC-1	Contractile_VSMC	0.0635974
																														GSM7668963_NA_ACTTAGGGTTCACCGG-1	Contractile_VSMC	0.577044	0.504424	0.322343	0.0891888	-0.0473694			GSM7668963_NA_ACTTAGGGTTCACCGG-1	Contractile_VSMC	0.079297
																														GSM7668963_NA_ACTTATCAGAGAATCT-1	Contractile_VSMC	0.37202	0.334147	0.10958	0.0284164	-0.119438			GSM7668963_NA_ACTTATCAGAGAATCT-1	Contractile_VSMC	0.0353033
																														GSM7668963_NA_ACTTATCGTATCGGTT-1	Contractile_VSMC	0.431085	0.494325	0.334402	0.313533	-0.130684			GSM7668963_NA_ACTTATCGTATCGGTT-1	Contractile_VSMC	0.0115903
																														GSM7668963_NA_ACTTCCGCAGAACATA-1	Contractile_VSMC	0.458345	0.533054	0.293281	-0.206979	-0.0826217			GSM7668963_NA_ACTTCCGCAGAACATA-1	Contractile_VSMC	0.0215923
																														GSM7668963_NA_ACTTCCGCATCGATGT-1	Contractile_VSMC	0.73483	0.646472	0.40725	0.108961	-0.142674			GSM7668963_NA_ACTTCCGCATCGATGT-1	Contractile_VSMC	0.00845166
																														GSM7668963_NA_ACTTCCGCATGGTACT-1	Contractile_VSMC	0.675082	0.588038	0.38605	0.00637412	0.0395393			GSM7668963_NA_ACTTCCGCATGGTACT-1	Contractile_VSMC	0.03894
																														GSM7668963_NA_ACTTCCGGTATGACAA-1	Contractile_VSMC	0.910011	0.830265	0.564193	0.280152	0.382687			GSM7668963_NA_ACTTCCGGTATGACAA-1	Contractile_VSMC	0.074138
																														GSM7668963_NA_ACTTCCGGTCACTCAA-1	Contractile_VSMC	0.505254	0.494354	0.286869	0.0611497	-0.0483453			GSM7668963_NA_ACTTCCGGTCACTCAA-1	Contractile_VSMC	0.0398872
																														GSM7668963_NA_ACTTCCGGTGCCCGTA-1	Contractile_VSMC	0.307794	0.393245	0.16814	-0.154321	0.00132006			GSM7668963_NA_ACTTCCGGTGCCCGTA-1	Contractile_VSMC	0.0240746
																														GSM7668963_NA_ACTTCCGTCATCACAG-1	Contractile_VSMC	0.521383	0.538034	0.261497	0.0809322	0.0380273			GSM7668963_NA_ACTTCCGTCATCACAG-1	Contractile_VSMC	0.0247774
																														GSM7668963_NA_ACTTCGCAGTAGGATT-1	Contractile_VSMC	0.693409	0.680311	0.511608	0.399755	0.217042			GSM7668963_NA_ACTTCGCAGTAGGATT-1	Contractile_VSMC	0.0558949
																														GSM7668963_NA_ACTTCGCCAGAACGCA-1	Contractile_VSMC	0.53538	0.539559	0.349095	-0.0215716	0.00426224			GSM7668963_NA_ACTTCGCCAGAACGCA-1	Contractile_VSMC	0.0720852
																														GSM7668963_NA_ACTTCGCGTCAGCTTA-1	Contractile_VSMC	0.443714	0.49409	0.268175	0.0304857	-0.111677			GSM7668963_NA_ACTTCGCGTCAGCTTA-1	Contractile_VSMC	0.0156504
																														GSM7668963_NA_ACTTCGCGTGAGGCAT-1	Contractile_VSMC	0.333353	0.527056	0.364904	-0.135453	-0.10826			GSM7668963_NA_ACTTCGCGTGAGGCAT-1	Contractile_VSMC	0.0226981
																														GSM7668963_NA_ACTTCGCTCACCTCTG-1	Contractile_VSMC	0.375989	0.421567	0.201631	-0.0700906	-0.153856			GSM7668963_NA_ACTTCGCTCACCTCTG-1	Contractile_VSMC	0.0465732
																														GSM7668963_NA_ACTTCGCTCCTCTTTC-1	Contractile_VSMC	0.426154	0.507595	0.231853	-0.0915689	0.10502			GSM7668963_NA_ACTTCGCTCCTCTTTC-1	Contractile_VSMC	0.0274122
																														GSM7668963_NA_ACTTCGCTCGTCGATA-1	Contractile_VSMC	0.452312	0.447382	0.187034	-0.115333	-0.00978918			GSM7668963_NA_ACTTCGCTCGTCGATA-1	Contractile_VSMC	0.0182188
																														GSM7668963_NA_ACTTTCAAGGGCAATC-1	Contractile_VSMC	0.441333	0.4753	0.232896	-0.0808735	0.0124008			GSM7668963_NA_ACTTTCAAGGGCAATC-1	Contractile_VSMC	0.0430926
																														GSM7668963_NA_ACTTTCACATACTTTC-1	Contractile_VSMC	0.415579	0.411519	0.153883	-0.0822578	-0.046703			GSM7668963_NA_ACTTTCACATACTTTC-1	Contractile_VSMC	0.0414987
																														GSM7668963_NA_ACTTTCAGTATCGTAC-1	Contractile_VSMC	0.168498	0.427794	0.225413	-0.127185	-0.217114			GSM7668963_NA_ACTTTCAGTATCGTAC-1	Contractile_VSMC	0.0248098
																														GSM7668963_NA_ACTTTCAGTCCCAAAT-1	Contractile_VSMC	0.406508	0.583141	0.34792	0.274398	0.0480412			GSM7668963_NA_ACTTTCAGTCCCAAAT-1	Contractile_VSMC	0.0729486
																														GSM7668963_NA_ACTTTCAGTGCGTTTA-1	Contractile_VSMC	0.435768	0.58088	0.38454	0.127949	-0.0328613			GSM7668963_NA_ACTTTCAGTGCGTTTA-1	Contractile_VSMC	0.0529634
																														GSM7668963_NA_ACTTTGTTCCGCACGA-1	Contractile_VSMC	0.283331	0.517587	0.337314	0.182174	-0.148916			GSM7668963_NA_ACTTTGTTCCGCACGA-1	Contractile_VSMC	0.0830461
																														GSM7668963_NA_AGAAATGAGCATTTCG-1	Contractile_VSMC	0.4657	0.548203	0.369067	0.025646	0.130041			GSM7668963_NA_AGAAATGAGCATTTCG-1	Contractile_VSMC	0.0585088
																														GSM7668963_NA_AGAAATGTCATCGTAG-1	Contractile_VSMC	0.462231	0.560818	0.396727	-0.138105	0.0216504			GSM7668963_NA_AGAAATGTCATCGTAG-1	Contractile_VSMC	0.052867
																														GSM7668963_NA_AGAAATGTCGCCGTGA-1	Contractile_VSMC	0.468262	0.536979	0.250631	-0.0198157	0.148365			GSM7668963_NA_AGAAATGTCGCCGTGA-1	Contractile_VSMC	0.0382848
																														GSM7668963_NA_AGAACAAAGATAACAC-1	Contractile_VSMC	0.360047	0.525674	0.31105	-0.0283888	-0.167473			GSM7668963_NA_AGAACAAAGATAACAC-1	Contractile_VSMC	0.0680199
																														GSM7668963_NA_AGAACAAAGCCTCTCT-1	Contractile_VSMC	0.204453	0.443105	0.169893	-0.0352547	-0.051466			GSM7668963_NA_AGAACAAAGCCTCTCT-1	Contractile_VSMC	0.0432635
																														GSM7668963_NA_AGAACAAGTGTCCGGT-1	Contractile_VSMC	0.423501	0.50512	0.270323	0.0552967	-0.212715			GSM7668963_NA_AGAACAAGTGTCCGGT-1	Contractile_VSMC	0.0440883
																														GSM7668963_NA_AGAACAATCCTACAAG-1	Contractile_VSMC	0.426648	0.574365	0.322909	0.265465	0.0800675			GSM7668963_NA_AGAACAATCCTACAAG-1	Contractile_VSMC	0.0486395
																														GSM7668963_NA_AGAACCTAGCTAGAGC-1	Contractile_VSMC	0.577196	0.62297	0.364936	0.182175	-0.0605242			GSM7668963_NA_AGAACCTAGCTAGAGC-1	Contractile_VSMC	0.0319107
																														GSM7668963_NA_AGAACCTAGGTCGTGA-1	Contractile_VSMC	0.405588	0.406758	0.0727695	-0.0136561	-0.0892499			GSM7668963_NA_AGAACCTAGGTCGTGA-1	Contractile_VSMC	0.00205164
																														GSM7668963_NA_AGAACCTAGTCATGCT-1	Contractile_VSMC	0.354832	0.539112	0.236477	0.221267	0.00888617			GSM7668963_NA_AGAACCTAGTCATGCT-1	Contractile_VSMC	0.0559323
																														GSM7668963_NA_AGAACCTTCACACCGG-1	Contractile_VSMC	0.362166	0.480725	0.329079	0.104369	-0.102246			GSM7668963_NA_AGAACCTTCACACCGG-1	Contractile_VSMC	0.0289634
																														GSM7668963_NA_AGAACCTTCACATTGG-1	Contractile_VSMC	0.40588	0.469792	0.284605	0.197705	-0.227047			GSM7668963_NA_AGAACCTTCACATTGG-1	Contractile_VSMC	0.0459429
																														GSM7668963_NA_AGAAGCGAGCGCGTTC-1	Contractile_VSMC	0.576644	0.483447	0.257063	-0.0225613	-0.178617			GSM7668963_NA_AGAAGCGAGCGCGTTC-1	Contractile_VSMC	0.0419343
																														GSM7668963_NA_AGAAGCGCATTCCTAT-1	Contractile_VSMC	0.235297	0.398962	0.145447	0.170224	-0.0986917			GSM7668963_NA_AGAAGCGCATTCCTAT-1	Contractile_VSMC	0.0589523
																														GSM7668963_NA_AGAAGCGGTTGGGTTT-1	Contractile_VSMC	0.514997	0.57336	0.340579	-0.000959416	0.0159479			GSM7668963_NA_AGAAGCGGTTGGGTTT-1	Contractile_VSMC	0.0559041
																														GSM7668963_NA_AGAAGCGTCTCTCCGA-1	Contractile_VSMC	0.648101	0.591207	0.520659	0.439039	-0.101781			GSM7668963_NA_AGAAGCGTCTCTCCGA-1	Contractile_VSMC	0.093164
																														GSM7668963_NA_AGAAGTAAGACTCGAG-1	Contractile_VSMC	0.413865	0.450942	0.263143	-0.17378	-0.106641			GSM7668963_NA_AGAAGTAAGACTCGAG-1	Contractile_VSMC	0.0178807
																														GSM7668963_NA_AGAAGTAAGGGAGTGG-1	Contractile_VSMC	0.447313	0.534121	0.294427	-0.0412255	0.0504198			GSM7668963_NA_AGAAGTAAGGGAGTGG-1	Contractile_VSMC	0.0508733
																														GSM7668963_NA_AGACAAAAGACGACGT-1	Contractile_VSMC	0.739811	0.627601	0.399657	0.299463	0.0632157			GSM7668963_NA_AGACAAAAGACGACGT-1	Contractile_VSMC	0.042757
																														GSM7668963_NA_AGACAAACAAACAGGC-1	Contractile_VSMC	0.531466	0.495995	0.285036	-0.0614075	-0.0213164			GSM7668963_NA_AGACAAACAAACAGGC-1	Contractile_VSMC	0.0361799
																														GSM7668963_NA_AGACAAAGTCTTACTT-1	Fibroblast-like_VSMC	0.233185	0.440247	0.186017	0.0664401	-0.0240655			GSM7668963_NA_AGACAAAGTCTTACTT-1	Fibroblast-like_VSMC	0.0553082
																														GSM7668963_NA_AGACAAAGTCTTGAGT-1	Contractile_VSMC	0.704067	0.452499	0.249695	-0.124234	-0.305724			GSM7668963_NA_AGACAAAGTCTTGAGT-1	Contractile_VSMC	0.0377051
																														GSM7668963_NA_AGACAAAGTTGGGTAG-1	Contractile_VSMC	0.666791	0.761454	0.518853	0.368856	0.213132			GSM7668963_NA_AGACAAAGTTGGGTAG-1	Contractile_VSMC	0.0612784
																														GSM7668963_NA_AGACACTGTAGGCAAC-1	Contractile_VSMC	0.92514	0.492065	0.331556	0.0555441	-0.304467			GSM7668963_NA_AGACACTGTAGGCAAC-1	Contractile_VSMC	0.0424535
																														GSM7668963_NA_AGACACTGTTCTTAGG-1	Contractile_VSMC	0.23987	0.375363	0.173675	0.0259017	0.01224			GSM7668963_NA_AGACACTGTTCTTAGG-1	Contractile_VSMC	0.0351553
																														GSM7668963_NA_AGACAGGAGGCTGTAG-1	Contractile_VSMC	0.664515	0.624908	0.391258	0.10836	0.249002			GSM7668963_NA_AGACAGGAGGCTGTAG-1	Contractile_VSMC	0.0457312
																														GSM7668963_NA_AGACAGGAGTGAGGTC-1	Contractile_VSMC	0.558004	0.608342	0.336051	0.33877	-0.0504866			GSM7668963_NA_AGACAGGAGTGAGGTC-1	Contractile_VSMC	-0.000709772
																														GSM7668963_NA_AGACAGGCACACCTTC-1	Contractile_VSMC	0.772948	0.578217	0.366206	-0.210401	0.0391793			GSM7668963_NA_AGACAGGCACACCTTC-1	Contractile_VSMC	0.0335294
																														GSM7668963_NA_AGACAGGCAGACCAAG-1	Contractile_VSMC	0.336735	0.428874	0.241707	-0.281896	-0.229205			GSM7668963_NA_AGACAGGCAGACCAAG-1	Contractile_VSMC	0.00649813
																														GSM7668963_NA_AGACAGGCATCAGCTA-1	Contractile_VSMC	0.554944	0.632543	0.436181	0.107258	0.109333			GSM7668963_NA_AGACAGGCATCAGCTA-1	Contractile_VSMC	0.0457456
																														GSM7668963_NA_AGACAGGGTACCCACG-1	Contractile_VSMC	0.47601	0.549862	0.329887	0.222775	-0.0695937			GSM7668963_NA_AGACAGGGTACCCACG-1	Contractile_VSMC	0.0526623
																														GSM7668963_NA_AGACAGGGTCCCACGA-1	Contractile_VSMC	0.362894	0.5066	0.258116	0.0729742	-0.0255145			GSM7668963_NA_AGACAGGGTCCCACGA-1	Contractile_VSMC	0.0329311
																														GSM7668963_NA_AGACAGGTCCATTGCC-1	Contractile_VSMC	0.263958	0.494939	0.241367	0.0526593	0.0526752			GSM7668963_NA_AGACAGGTCCATTGCC-1	Contractile_VSMC	0.0798147
																														GSM7668963_NA_AGACAGGTCTCTTAAC-1	Contractile_VSMC	0.277174	0.484281	0.191717	0.211055	-0.0550783			GSM7668963_NA_AGACAGGTCTCTTAAC-1	Contractile_VSMC	0.0773512
																														GSM7668963_NA_AGACCATAGGTAGATT-1	Contractile_VSMC	0.712335	0.670556	0.347953	0.165581	0.139035			GSM7668963_NA_AGACCATAGGTAGATT-1	Contractile_VSMC	0.0463707
																														GSM7668963_NA_AGACCATAGTATCCTG-1	Contractile_VSMC	0.532142	0.481609	0.223427	0.120036	-0.0729317			GSM7668963_NA_AGACCATAGTATCCTG-1	Contractile_VSMC	0.0175208
																														GSM7668963_NA_AGACCATGTATTGCCA-1	Contractile_VSMC	0.47814	0.561612	0.302304	0.225035	0.0685126			GSM7668963_NA_AGACCATGTATTGCCA-1	Contractile_VSMC	0.0692295
																														GSM7668963_NA_AGACCATGTGACAGGT-1	Contractile_VSMC	0.403403	0.474403	0.225178	0.00434304	-0.0211537			GSM7668963_NA_AGACCATGTGACAGGT-1	Contractile_VSMC	0.0487105
																														GSM7668963_NA_AGACCATTCACACCCT-1	Contractile_VSMC	0.208032	0.445383	0.266972	-0.0979186	-0.146556			GSM7668963_NA_AGACCATTCACACCCT-1	Contractile_VSMC	-0.00521899
																														GSM7668963_NA_AGACCATTCACAGAGG-1	Contractile_VSMC	0.535075	0.538119	0.396573	0.233118	0.0440618			GSM7668963_NA_AGACCATTCACAGAGG-1	Contractile_VSMC	0.0368329
																														GSM7668963_NA_AGACCCGAGGACAGCT-1	Contractile_VSMC	0.319377	0.507136	0.297769	-0.0844436	-0.0621238			GSM7668963_NA_AGACCCGAGGACAGCT-1	Contractile_VSMC	0.0633214
																														GSM7668963_NA_AGACCCGAGGCTTAGG-1	Contractile_VSMC	0.405463	0.484826	0.204199	-0.0316508	0.00546785			GSM7668963_NA_AGACCCGAGGCTTAGG-1	Contractile_VSMC	0.0943806
																														GSM7668963_NA_AGACCCGTCGGACCAC-1	Contractile_VSMC	0.831488	0.483982	0.248752	0.0254367	-0.23242			GSM7668963_NA_AGACCCGTCGGACCAC-1	Contractile_VSMC	0.0492539
																														GSM7668963_NA_AGACTCACAATCGCAT-1	Contractile_VSMC	0.356084	0.47108	0.214586	0.0223451	-0.106461			GSM7668963_NA_AGACTCACAATCGCAT-1	Contractile_VSMC	0.0222566
																														GSM7668963_NA_AGACTCACAATTGCGT-1	Contractile_VSMC	0.663798	0.479587	0.226607	0.407024	-0.146958			GSM7668963_NA_AGACTCACAATTGCGT-1	Contractile_VSMC	0.102625
																														GSM7668963_NA_AGACTCATCACAAGGG-1	Contractile_VSMC	0.57324	0.617506	0.434595	-0.0958272	0.0342248			GSM7668963_NA_AGACTCATCACAAGGG-1	Contractile_VSMC	0.0270573
																														GSM7668963_NA_AGACTCATCGGTGCAC-1	Contractile_VSMC	0.636045	0.622005	0.393237	0.24573	0.0336132			GSM7668963_NA_AGACTCATCGGTGCAC-1	Contractile_VSMC	0.0339466
																														GSM7668963_NA_AGAGAATAGCCAGACA-1	Contractile_VSMC	0.640564	0.604282	0.399423	-0.091547	-0.124703			GSM7668963_NA_AGAGAATAGCCAGACA-1	Contractile_VSMC	0.0435457
																														GSM7668963_NA_AGAGAATCAAAGGATT-1	Contractile_VSMC	0.653327	0.657369	0.390679	-0.0888882	0.0602718			GSM7668963_NA_AGAGAATCAAAGGATT-1	Contractile_VSMC	0.0607953
																														GSM7668963_NA_AGAGAATCAAGTTTGC-1	Contractile_VSMC	0.569946	0.564359	0.368986	-0.0186412	-0.0345536			GSM7668963_NA_AGAGAATCAAGTTTGC-1	Contractile_VSMC	0.0204381
																														GSM7668963_NA_AGAGAATTCACTCGAA-1	Contractile_VSMC	0.502373	0.503214	0.227539	0.0718113	0.0268204			GSM7668963_NA_AGAGAATTCACTCGAA-1	Contractile_VSMC	0.025628
																														GSM7668963_NA_AGAGAATTCACTGGGC-1	Contractile_VSMC	0.443341	0.500523	0.259145	0.0347936	0.0249743			GSM7668963_NA_AGAGAATTCACTGGGC-1	Contractile_VSMC	0.0690705
																														GSM7668963_NA_AGAGAGCAGATGCTTC-1	Contractile_VSMC	0.455389	0.478814	0.291515	-0.0468636	-0.0711812			GSM7668963_NA_AGAGAGCAGATGCTTC-1	Contractile_VSMC	0.0422671
																														GSM7668963_NA_AGAGAGCAGGCTCACC-1	Contractile_VSMC	0.336386	0.417758	0.168183	-0.0231858	-0.0154368			GSM7668963_NA_AGAGAGCAGGCTCACC-1	Contractile_VSMC	0.0277139
																														GSM7668963_NA_AGAGAGCAGTAGCTCT-1	Contractile_VSMC	0.322634	0.414989	0.153711	0.102413	-0.174808			GSM7668963_NA_AGAGAGCAGTAGCTCT-1	Contractile_VSMC	0.0580505
[truncated: 7,777 more rows]

## Sheet: Figure 6
																																		Figure 6M					Figure 6N
[truncated: 10,681 more rows]

[truncated: 17 more sheets: Figure 7, Figure 8, Figure 9, Figure 10, Statistical Result, Figure S1, Figure S2, Figure S3, Figure S4, Figure S5, Figure S6, Figure S7, Figure S8, Figure S9, Supplementary Statistical, Supplementary Table1, Supplementary Table2]
